# Supplementary material for: Determining firms׳ utility functions and competitive roles from data on market shares using Lotka–Volterra models
Source: Data Brief. 2016 Mar 10;7:709–13. doi: 10.1016/j.dib.2016.03.020 (PMC4802538; doi:10.1016/j.dib.2016.03.020)
Supplement: Supplementary file 1 — Supplementary material [file mmc1.zip]

Archive with 1 entries (1 files):
- mmc1.nb
