# Supplementary material for: Determining firms׳ utility functions and competitive roles from data on market shares using Lotka–Volterra models
Source: Data Brief. 2016 Mar 10;7:709–13. doi: 10.1016/j.dib.2016.03.020 (PMC4802538; doi:10.1016/j.dib.2016.03.020)
Supplement: Supplementary file 1 — Supplementary material [file mmc1.zip › mmc1.nb]

(* Content-type: application/vnd.wolfram.mathematica *)

(*** Wolfram Notebook File ***)
(* http://www.wolfram.com/nb *)

(* CreatedBy='Mathematica 8.0' *)

(*CacheID: 234*)
(* Internal cache information:
NotebookFileLineBreakTest
NotebookFileLineBreakTest
NotebookDataPosition[       157,          7]
NotebookDataLength[    227547,       5899]
NotebookOptionsPosition[    220150,       5683]
NotebookOutlinePosition[    220788,       5706]
CellTagsIndexPosition[    220745,       5703]
WindowFrame->Normal*)

(* Beginning of Notebook Content *)
Notebook[{

Cell[CellGroupData[{
Cell["\<\
Determining firms\[CloseCurlyQuote] utility functions and competitive roles \
from data on market shares using Lotka-Volterra models\
\>", "Title",
 CellChangeTimes->{
  3.650279523067279*^9, 3.650279646988366*^9, {3.650279691118891*^9, 
   3.6502797004134226`*^9}, {3.6617744124897327`*^9, 3.661774418439741*^9}, 
   3.661782591339531*^9, {3.662304205928216*^9, 3.662304209981222*^9}}],

Cell["A. Marasco, A. Picucci, A. Romano", "Subtitle",
 CellChangeTimes->{{3.6502797060977473`*^9, 3.6502797346853824`*^9}}],

Cell[CellGroupData[{

Cell["Japanese beer companies", "Section",
 CellChangeTimes->{
  3.603205971672654*^9, {3.604932474632122*^9, 3.60493248165773*^9}, {
   3.6062076443293724`*^9, 3.606207648208182*^9}, {3.650279775129696*^9, 
   3.650279802668271*^9}, 3.650722901012644*^9, 3.6507229749306436`*^9, 
   3.661783932769453*^9}],

Cell[BoxData[{
 RowBox[{"Off", "[", 
  StyleBox[
   RowBox[{"General", "::", "obspkg"}], "MessageName"], 
  StyleBox["]", "MessageName"]}], "\[IndentingNewLine]", 
 RowBox[{"Off", "[", 
  StyleBox[
   RowBox[{"FindFit", "::", "lmnl"}], "MessageName"], 
  "]"}], "\[IndentingNewLine]", 
 RowBox[{"Off", "[", 
  StyleBox[
   RowBox[{"Reduce", "::", "ratnz"}], "MessageName"], "]"}]}], "Input",
 CellChangeTimes->{{3.6506362157962995`*^9, 3.6506362196145177`*^9}, {
  3.6623042258512473`*^9, 3.6623042317012568`*^9}}],

Cell[BoxData[
 RowBox[{"Needs", "[", "\"\<PlotLegends`\>\"", "]"}]], "Input",
 CellChangeTimes->{{3.650636212919135*^9, 3.650636223398734*^9}}],

Cell[CellGroupData[{

Cell["\<\
Market shares of the competitors Ashai, Kirin, and Sapporo over the period \
1963-2000 (from Ref. [1] Table1, p.38 )\
\>", "Subsection",
 CellChangeTimes->{{3.6502798400314083`*^9, 3.65027988675708*^9}, {
   3.650279990533016*^9, 3.6502800162614875`*^9}, {3.650280441348801*^9, 
   3.650280513389922*^9}, {3.6507230226596437`*^9, 3.6507230374576435`*^9}, 
   3.66221982755033*^9}],

Cell[BoxData[
 RowBox[{
  RowBox[{
   RowBox[{"tabMS", "=", 
    RowBox[{"{", 
     RowBox[{
      RowBox[{"{", 
       RowBox[{"1963", ",", "24", ",", "46", ",", "26"}], "}"}], ",", 
      RowBox[{"{", 
       RowBox[{"1964", ",", "25.1", ",", "46.3", ",", "25.4"}], "}"}], ",", 
      RowBox[{"{", 
       RowBox[{"1965", ",", "23.2", ",", "47.5", ",", "25.4"}], "}"}], ",", 
      RowBox[{"{", 
       RowBox[{"1966", ",", "22.1", ",", "50.9", ",", "23.8"}], "}"}], ",", 
      RowBox[{"{", 
       RowBox[{"1967", ",", "21.9", ",", "49.5", ",", "25"}], "}"}], ",", 
      RowBox[{"{", 
       RowBox[{"1968", ",", "19.9", ",", "51.6", ",", "24.4"}], "}"}], ",", 
      RowBox[{"{", 
       RowBox[{"1969", ",", "18.9", ",", "53.3", ",", "23.3"}], "}"}], ",", 
      RowBox[{"{", 
       RowBox[{"1970", ",", "17.2", ",", "55.6", ",", "23"}], "}"}], ",", 
      RowBox[{"{", 
       RowBox[{"1971", ",", "14.8", ",", "59.1", ",", "22.1"}], "}"}], ",", 
      RowBox[{"{", 
       RowBox[{"1972", ",", "14.1", ",", "60.2", ",", "21.3"}], "}"}], ",", 
      RowBox[{"{", 
       RowBox[{"1973", ",", "13.7", ",", "61.4", ",", "20.3"}], "}"}], ",", 
      RowBox[{"{", 
       RowBox[{"1974", ",", "13", ",", "62.6", ",", "19.6"}], "}"}], ",", 
      RowBox[{"{", 
       RowBox[{"1975", ",", "13.5", ",", "60.9", ",", "20.2"}], "}"}], ",", 
      RowBox[{"{", 
       RowBox[{"1976", ",", "12", ",", "63.8", ",", "18.5"}], "}"}], ",", 
      RowBox[{"{", 
       RowBox[{"1977", ",", "12.1", ",", "62.1", ",", "19.6"}], "}"}], ",", 
      RowBox[{"{", 
       RowBox[{"1978", ",", "11.6", ",", "62.3", ",", "19.6"}], "}"}], ",", 
      RowBox[{"{", 
       RowBox[{"1979", ",", "11", ",", "63.3", ",", "19.2"}], "}"}], ",", 
      RowBox[{"{", 
       RowBox[{"1980", ",", "11", ",", "62.4", ",", "19.6"}], "}"}], ",", 
      RowBox[{"{", 
       RowBox[{"1981", ",", "10.3", ",", "62.9", ",", "20.1"}], "}"}], ",", 
      RowBox[{"{", 
       RowBox[{"1982", ",", "9.9", ",", "62.4", ",", "19.9"}], "}"}], ",", 
      RowBox[{"{", 
       RowBox[{"1983", ",", "10.2", ",", "61.4", ",", "19.9"}], "}"}], ",", 
      RowBox[{"{", 
       RowBox[{"1984", ",", "9.8", ",", "61.7", ",", "19.6"}], "}"}], ",", 
      RowBox[{"{", 
       RowBox[{"1985", ",", "9.6", ",", "61.4", ",", "19.8"}], "}"}], ",", 
      RowBox[{"{", 
       RowBox[{"1986", ",", "10.4", ",", "59.7", ",", "20.7"}], "}"}], ",", 
      RowBox[{"{", 
       RowBox[{"1987", ",", "12.9", ",", "57", ",", "20.6"}], "}"}], ",", 
      RowBox[{"{", 
       RowBox[{"1988", ",", "20.6", ",", "50.8", ",", "19.8"}], "}"}], ",", 
      RowBox[{"{", 
       RowBox[{"1989", ",", "24.9", ",", "48.3", ",", "18.4"}], "}"}], ",", 
      RowBox[{"{", 
       RowBox[{"1990", ",", "24.7", ",", "49.2", ",", "18"}], "}"}], ",", 
      RowBox[{"{", 
       RowBox[{"1991", ",", "23.8", ",", "49.6", ",", "18.1"}], "}"}], ",", 
      RowBox[{"{", 
       RowBox[{"1992", ",", "24", ",", "49.7", ",", "18.2"}], "}"}], ",", 
      RowBox[{"{", 
       RowBox[{"1993", ",", "24.3", ",", "49.4", ",", "18.6"}], "}"}], ",", 
      RowBox[{"{", 
       RowBox[{"1994", ",", "26", ",", "49.1", ",", "18.2"}], "}"}], ",", 
      RowBox[{"{", 
       RowBox[{"1995", ",", "27.2", ",", "48.8", ",", "17.6"}], "}"}], ",", 
      RowBox[{"{", 
       RowBox[{"1996", ",", "30.4", ",", "46.6", ",", "17.1"}], "}"}], ",", 
      RowBox[{"{", 
       RowBox[{"1997", ",", "34.4", ",", "42.6", ",", "16.8"}], "}"}], ",", 
      RowBox[{"{", 
       RowBox[{"1998", ",", "39.5", ",", "38.4", ",", "15.8"}], "}"}], ",", 
      RowBox[{"{", 
       RowBox[{"1999", ",", "43.4", ",", "36.2", ",", "14.5"}], "}"}], ",", 
      RowBox[{"{", 
       RowBox[{"2000", ",", "45.6", ",", "34.2", ",", "14.3"}], "}"}]}], 
     "}"}]}], ";"}], "\n"}]], "Input",
 CellChangeTimes->{{3.6032059728264217`*^9, 3.603205972827672*^9}, {
   3.603206105335208*^9, 3.603206142054772*^9}, {3.603206199738158*^9, 
   3.6032063539485273`*^9}, 3.603206873260006*^9, {3.6502805201843104`*^9, 
   3.6502805347661448`*^9}, {3.6502806265523944`*^9, 3.65028062682441*^9}, {
   3.6502813030130854`*^9, 3.6502813034901133`*^9}, {3.6504527801967263`*^9, 
   3.6504529189515743`*^9}}],

Cell[BoxData[
 RowBox[{"TableForm", "[", 
  RowBox[{
   RowBox[{"Table", "[", 
    RowBox[{
     RowBox[{"{", 
      RowBox[{
       RowBox[{
        RowBox[{"tabMS", "[", 
         RowBox[{"[", "i", "]"}], "]"}], "[", 
        RowBox[{"[", "1", "]"}], "]"}], ",", 
       RowBox[{
        RowBox[{"(", 
         RowBox[{
          RowBox[{"tabMS", "[", 
           RowBox[{"[", "i", "]"}], "]"}], "[", 
          RowBox[{"[", "2", "]"}], "]"}], ")"}], "/", "100."}], ",", 
       RowBox[{
        RowBox[{"(", 
         RowBox[{
          RowBox[{"tabMS", "[", 
           RowBox[{"[", "i", "]"}], "]"}], "[", 
          RowBox[{"[", "3", "]"}], "]"}], ")"}], "/", "100."}], ",", 
       RowBox[{
        RowBox[{"(", 
         RowBox[{
          RowBox[{"tabMS", "[", 
           RowBox[{"[", "i", "]"}], "]"}], "[", 
          RowBox[{"[", "4", "]"}], "]"}], ")"}], "/", "100."}]}], "}"}], ",", 
     RowBox[{"{", 
      RowBox[{"i", ",", "1", ",", "38"}], "}"}]}], "]"}], ",", 
   RowBox[{"TableHeadings", "\[Rule]", 
    RowBox[{"{", 
     RowBox[{"None", ",", 
      RowBox[{"{", 
       RowBox[{
        RowBox[{"Style", "[", 
         RowBox[{"\"\<Time\>\"", ",", "Bold"}], "]"}], ",", 
        RowBox[{"Style", "[", 
         RowBox[{"\"\<Asahi\>\"", ",", "Bold"}], "]"}], ",", 
        RowBox[{"Style", "[", 
         RowBox[{"\"\<Kirin\>\"", ",", "Bold"}], "]"}], ",", 
        RowBox[{"Style", "[", 
         RowBox[{"\"\<Sapporo\>\"", ",", "Bold"}], "]"}]}], "}"}]}], "}"}]}], 
   ",", 
   RowBox[{"TableAlignments", "\[Rule]", "Center"}]}], "]"}]], "Input",
 CellChangeTimes->{{3.6075267456967*^9, 3.6075267541717*^9}, {
   3.6502806003478956`*^9, 3.6502806205450506`*^9}, {3.6502807275321703`*^9, 
   3.650280766291387*^9}, {3.6502810151556215`*^9, 3.650281017283743*^9}, {
   3.6502810828954954`*^9, 3.6502811194355855`*^9}, {3.65028130834239*^9, 
   3.6502813088154173`*^9}, {3.6507230961616435`*^9, 3.6507231305536437`*^9}, 
   3.6507233886286435`*^9, 3.6518244157342925`*^9, 3.6623747051791816`*^9}]
}, Open  ]],

Cell[CellGroupData[{

Cell["\<\
Graphical representation of the market shares for the three competitors Asahi \
(ta1), Kirin (ta2) and Sapporo (ta3) over the period 1963-2000\
\>", "Subsection",
 CellChangeTimes->{{3.6502798400314083`*^9, 3.65027988675708*^9}, {
   3.650279990533016*^9, 3.6502800162614875`*^9}, {3.650280441348801*^9, 
   3.650280513389922*^9}, {3.650283838734121*^9, 3.6502838455335093`*^9}, {
   3.65028387892542*^9, 3.6502838959893956`*^9}, {3.650283967389479*^9, 
   3.650284026269847*^9}, 3.650284057637641*^9, {3.650610359372484*^9, 
   3.650610360933508*^9}, 3.6507234184046435`*^9, 3.65182442023655*^9, {
   3.6623003530761156`*^9, 3.662300354320118*^9}}],

Cell[BoxData[
 RowBox[{
  RowBox[{
   RowBox[{"tab", "=", 
    RowBox[{"{", 
     RowBox[{
      RowBox[{"{", 
       RowBox[{
        RowBox[{"Style", "[", 
         RowBox[{"\"\<Time\>\"", ",", "Bold"}], "]"}], ",", 
        RowBox[{"Style", "[", 
         RowBox[{"\"\<Asahi\>\"", ",", "Bold"}], "]"}], ",", 
        RowBox[{"Style", "[", 
         RowBox[{"\"\<Kirin\>\"", ",", "Bold"}], "]"}], ",", 
        RowBox[{"Style", "[", 
         RowBox[{"\"\<Sapporo\>\"", ",", "Bold"}], "]"}]}], "}"}], ",", 
      RowBox[{"{", 
       RowBox[{"1963", ",", "24", ",", "46", ",", "26"}], "}"}], ",", 
      RowBox[{"{", 
       RowBox[{"1964", ",", "25.1", ",", "46.3", ",", "25.4"}], "}"}], ",", 
      RowBox[{"{", 
       RowBox[{"1965", ",", "23.2", ",", "47.5", ",", "25.4"}], "}"}], ",", 
      RowBox[{"{", 
       RowBox[{"1966", ",", "22.1", ",", "50.9", ",", "23.8"}], "}"}], ",", 
      RowBox[{"{", 
       RowBox[{"1967", ",", "21.9", ",", "49.5", ",", "25"}], "}"}], ",", 
      RowBox[{"{", 
       RowBox[{"1968", ",", "19.9", ",", "51.6", ",", "24.4"}], "}"}], ",", 
      RowBox[{"{", 
       RowBox[{"1969", ",", "18.9", ",", "53.3", ",", "23.3"}], "}"}], ",", 
      RowBox[{"{", 
       RowBox[{"1970", ",", "17.2", ",", "55.6", ",", "23"}], "}"}], ",", 
      RowBox[{"{", 
       RowBox[{"1971", ",", "14.8", ",", "59.1", ",", "22.1"}], "}"}], ",", 
      RowBox[{"{", 
       RowBox[{"1972", ",", "14.1", ",", "60.2", ",", "21.3"}], "}"}], ",", 
      RowBox[{"{", 
       RowBox[{"1973", ",", "13.7", ",", "61.4", ",", "20.3"}], "}"}], ",", 
      RowBox[{"{", 
       RowBox[{"1974", ",", "13", ",", "62.6", ",", "19.6"}], "}"}], ",", 
      RowBox[{"{", 
       RowBox[{"1975", ",", "13.5", ",", "60.9", ",", "20.2"}], "}"}], ",", 
      RowBox[{"{", 
       RowBox[{"1976", ",", "12", ",", "63.8", ",", "18.5"}], "}"}], ",", 
      RowBox[{"{", 
       RowBox[{"1977", ",", "12.1", ",", "62.1", ",", "19.6"}], "}"}], ",", 
      RowBox[{"{", 
       RowBox[{"1978", ",", "11.6", ",", "62.3", ",", "19.6"}], "}"}], ",", 
      RowBox[{"{", 
       RowBox[{"1979", ",", "11", ",", "63.3", ",", "19.2"}], "}"}], ",", 
      RowBox[{"{", 
       RowBox[{"1980", ",", "11", ",", "62.4", ",", "19.6"}], "}"}], ",", 
      RowBox[{"{", 
       RowBox[{"1981", ",", "10.3", ",", "62.9", ",", "20.1"}], "}"}], ",", 
      RowBox[{"{", 
       RowBox[{"1982", ",", "9.9", ",", "62.4", ",", "19.9"}], "}"}], ",", 
      RowBox[{"{", 
       RowBox[{"1983", ",", "10.2", ",", "61.4", ",", "19.9"}], "}"}], ",", 
      RowBox[{"{", 
       RowBox[{"1984", ",", "9.8", ",", "61.7", ",", "19.6"}], "}"}], ",", 
      RowBox[{"{", 
       RowBox[{"1985", ",", "9.6", ",", "61.4", ",", "19.8"}], "}"}], ",", 
      RowBox[{"{", 
       RowBox[{"1986", ",", "10.4", ",", "59.7", ",", "20.7"}], "}"}], ",", 
      RowBox[{"{", 
       RowBox[{"1987", ",", "12.9", ",", "57", ",", "20.6"}], "}"}], ",", 
      RowBox[{"{", 
       RowBox[{"1988", ",", "20.6", ",", "50.8", ",", "19.8"}], "}"}], ",", 
      RowBox[{"{", 
       RowBox[{"1989", ",", "24.9", ",", "48.3", ",", "18.4"}], "}"}], ",", 
      RowBox[{"{", 
       RowBox[{"1990", ",", "24.7", ",", "49.2", ",", "18"}], "}"}], ",", 
      RowBox[{"{", 
       RowBox[{"1991", ",", "23.8", ",", "49.6", ",", "18.1"}], "}"}], ",", 
      RowBox[{"{", 
       RowBox[{"1992", ",", "24", ",", "49.7", ",", "18.2"}], "}"}], ",", 
      RowBox[{"{", 
       RowBox[{"1993", ",", "24.3", ",", "49.4", ",", "18.6"}], "}"}], ",", 
      RowBox[{"{", 
       RowBox[{"1994", ",", "26", ",", "49.1", ",", "18.2"}], "}"}], ",", 
      RowBox[{"{", 
       RowBox[{"1995", ",", "27.2", ",", "48.8", ",", "17.6"}], "}"}], ",", 
      RowBox[{"{", 
       RowBox[{"1996", ",", "30.4", ",", "46.6", ",", "17.1"}], "}"}], ",", 
      RowBox[{"{", 
       RowBox[{"1997", ",", "34.4", ",", "42.6", ",", "16.8"}], "}"}], ",", 
      RowBox[{"{", 
       RowBox[{"1998", ",", "39.5", ",", "38.4", ",", "15.8"}], "}"}], ",", 
      RowBox[{"{", 
       RowBox[{"1999", ",", "43.4", ",", "36.2", ",", "14.5"}], "}"}], ",", 
      RowBox[{"{", 
       RowBox[{"2000", ",", "45.6", ",", "34.2", ",", "14.3"}], "}"}]}], 
     "}"}]}], ";"}], "\n"}]], "Input",
 CellChangeTimes->{{3.6032059728264217`*^9, 3.603205972827672*^9}, {
   3.603206105335208*^9, 3.603206142054772*^9}, {3.603206199738158*^9, 
   3.6032063539485273`*^9}, 3.603206873260006*^9, {3.6502805201843104`*^9, 
   3.6502805347661448`*^9}, {3.6502806265523944`*^9, 3.65028062682441*^9}, {
   3.6502813030130854`*^9, 3.6502813279685135`*^9}, {3.650452992675558*^9, 
   3.650453027986307*^9}, 3.6518244202795525`*^9}],

Cell[BoxData[{
 RowBox[{
  RowBox[{"ta1", "=", 
   RowBox[{"Table", "[", 
    RowBox[{
     RowBox[{"{", 
      RowBox[{
       RowBox[{"(", 
        RowBox[{"i", "-", "1"}], ")"}], ",", 
       RowBox[{"N", "[", 
        RowBox[{
         RowBox[{
          RowBox[{
           RowBox[{"Transpose", "[", "tab", "]"}], "[", 
           RowBox[{"[", "2", "]"}], "]"}], "[", 
          RowBox[{"[", 
           RowBox[{"i", "+", "1"}], "]"}], "]"}], "/", "100"}], "]"}]}], 
      "}"}], ",", 
     RowBox[{"{", 
      RowBox[{"i", ",", "1", ",", "38"}], "}"}]}], "]"}]}], 
  ";"}], "\[IndentingNewLine]", 
 RowBox[{
  RowBox[{"ta2", "=", 
   RowBox[{"Table", "[", 
    RowBox[{
     RowBox[{"{", 
      RowBox[{
       RowBox[{"(", 
        RowBox[{"i", "-", "1"}], ")"}], ",", 
       RowBox[{"N", "[", 
        RowBox[{
         RowBox[{
          RowBox[{
           RowBox[{"Transpose", "[", "tab", "]"}], "[", 
           RowBox[{"[", "3", "]"}], "]"}], "[", 
          RowBox[{"[", 
           RowBox[{"i", "+", "1"}], "]"}], "]"}], "/", "100"}], "]"}]}], 
      "}"}], ",", 
     RowBox[{"{", 
      RowBox[{"i", ",", "1", ",", "38"}], "}"}]}], "]"}]}], 
  ";"}], "\[IndentingNewLine]", 
 RowBox[{
  RowBox[{"ta3", "=", 
   RowBox[{"Table", "[", 
    RowBox[{
     RowBox[{"{", 
      RowBox[{
       RowBox[{"(", 
        RowBox[{"i", "-", "1"}], ")"}], ",", 
       RowBox[{"N", "[", 
        RowBox[{
         RowBox[{
          RowBox[{
           RowBox[{"Transpose", "[", "tab", "]"}], "[", 
           RowBox[{"[", "4", "]"}], "]"}], "[", 
          RowBox[{"[", 
           RowBox[{"i", "+", "1"}], "]"}], "]"}], "/", "100"}], "]"}]}], 
      "}"}], ",", 
     RowBox[{"{", 
      RowBox[{"i", ",", "1", ",", "38"}], "}"}]}], "]"}]}], ";"}]}], "Input",
 CellChangeTimes->{{3.603213182429*^9, 3.603213264924*^9}, 3.60321336016*^9, 
   3.6032143975039997`*^9, {3.604919683676724*^9, 3.6049196843154836`*^9}, {
   3.604925891412692*^9, 3.6049258960722637`*^9}, 3.6049261406342754`*^9, 
   3.606142142845832*^9, {3.606207911931734*^9, 3.606207917980327*^9}, {
   3.607927508177789*^9, 3.6079275113029795`*^9}, 3.608028773626417*^9, 
   3.608028838489156*^9, {3.608029554338359*^9, 3.608029560104274*^9}, {
   3.608029640155258*^9, 3.608029651468338*^9}, {3.650453168317457*^9, 
   3.6504532243015494`*^9}, {3.650453358789053*^9, 3.6504534291076736`*^9}, 
   3.6622835123171773`*^9, 3.6622835440302277`*^9}],

Cell[BoxData[
 RowBox[{"plList", "=", 
  RowBox[{"ListPlot", "[", 
   RowBox[{
    RowBox[{"{", 
     RowBox[{"ta1", ",", "ta2", ",", "ta3"}], "}"}], ",", 
    RowBox[{"PlotStyle", "\[Rule]", 
     RowBox[{"{", 
      RowBox[{"Gray", ",", "Black", ",", "Black"}], "}"}]}], ",", 
    RowBox[{"PlotMarkers", "\[Rule]", 
     RowBox[{"{", 
      RowBox[{
      "\"\<\[FilledCircle]\>\"", ",", "\"\<\[FilledSquare]\>\"", ",", 
       "\"\<\[FilledCircle]\>\""}], "}"}]}], ",", 
    RowBox[{"AxesStyle", "\[Rule]", "Black"}], ",", 
    RowBox[{"Filling", "->", "Axis"}], ",", 
    RowBox[{"FillingStyle", "\[Rule]", "LightGray"}], ",", 
    RowBox[{"Ticks", "\[Rule]", 
     RowBox[{"{", 
      RowBox[{
       RowBox[{"{", 
        RowBox[{
         RowBox[{"{", 
          RowBox[{"0", ",", "1963"}], "}"}], ",", 
         RowBox[{"{", 
          RowBox[{"4", ",", "1967"}], "}"}], ",", 
         RowBox[{"{", 
          RowBox[{"8", ",", "1971"}], "}"}], ",", 
         RowBox[{"{", 
          RowBox[{"12", ",", "1975"}], "}"}], ",", 
         RowBox[{"{", 
          RowBox[{"16", ",", "1979"}], "}"}], ",", 
         RowBox[{"{", 
          RowBox[{"20", ",", "1983"}], "}"}], ",", 
         RowBox[{"{", 
          RowBox[{"24", ",", "1987"}], "}"}], ",", 
         RowBox[{"{", 
          RowBox[{"28", ",", "1991"}], "}"}], ",", 
         RowBox[{"{", 
          RowBox[{"32", ",", "1995"}], "}"}], ",", 
         RowBox[{"{", 
          RowBox[{"36", ",", "1999"}], "}"}]}], "}"}], ",", "Automatic"}], 
      "}"}]}], ",", 
    RowBox[{"AxesOrigin", "\[Rule]", 
     RowBox[{"{", 
      RowBox[{
       RowBox[{"-", "1.13"}], ",", "0"}], "}"}]}], ",", 
    RowBox[{"AspectRatio", "\[Rule]", 
     RowBox[{"1", "/", "3"}]}], ",", 
    RowBox[{"PlotLegends", "\[Rule]", 
     RowBox[{"Placed", "[", 
      RowBox[{
       RowBox[{"LineLegend", "[", 
        RowBox[{
         RowBox[{"{", 
          RowBox[{
           RowBox[{"Style", "[", 
            RowBox[{"\"\<Asahi\>\"", ",", "Bold"}], "]"}], ",", 
           RowBox[{"Style", "[", 
            RowBox[{"\"\<Kirin\>\"", ",", "Bold"}], "]"}], ",", 
           RowBox[{"Style", "[", 
            RowBox[{"\"\<Sapporo\>\"", ",", "Bold"}], "]"}]}], "}"}], ",", 
         RowBox[{"LegendMarkers", "\[Rule]", 
          RowBox[{"{", 
           RowBox[{
           "\"\<\[FilledCircle]\>\"", ",", "\"\<\[FilledSquare]\>\"", ",", 
            "\"\<\[FilledCircle]\>\""}], "}"}]}]}], "]"}], ",", "Bottom"}], 
      "]"}]}], ",", 
    RowBox[{"PlotRange", "\[Rule]", 
     RowBox[{"{", 
      RowBox[{"All", ",", 
       RowBox[{"{", 
        RowBox[{"0", ",", "0.77"}], "}"}]}], "}"}]}], ",", 
    RowBox[{"Epilog", "\[Rule]", 
     RowBox[{"Inset", "[", 
      RowBox[{
       RowBox[{"Style", "[", 
        RowBox[{"\"\<Market Shares\>\"", ",", "Bold", ",", "12"}], "]"}], ",", 
       RowBox[{"{", 
        RowBox[{"Center", ",", "0.73"}], "}"}]}], "]"}]}]}], "]"}]}]], "Input",
 CellChangeTimes->{{3.650635666532883*^9, 3.650635677558514*^9}, {
   3.6506357518737645`*^9, 3.650635755280959*^9}, 3.650635855577696*^9, 
   3.650636006569332*^9, 3.650636066705772*^9, 3.6506362672982454`*^9, {
   3.6506367970175433`*^9, 3.650636811681382*^9}, {3.6507234621246433`*^9, 
   3.6507235994826436`*^9}, {3.6507259062636433`*^9, 3.6507259161296434`*^9}, 
   3.651824420314554*^9, {3.6622193426655965`*^9, 3.662219388289206*^9}, {
   3.6622196019044237`*^9, 3.6622196798318815`*^9}, {3.6622197901461906`*^9, 
   3.662219793326373*^9}, {3.6623002372389326`*^9, 3.6623002523479567`*^9}}]
}, Open  ]],

Cell[CellGroupData[{

Cell["The proposed method (see [3])", "Subsection",
 CellChangeTimes->{{3.6502922200025015`*^9, 3.6502922363254356`*^9}, {
  3.662371655292576*^9, 3.662371663303588*^9}}],

Cell[CellGroupData[{

Cell["Utility functions of Asahi, Kirin, and Sapporo (see Eq. 3)", \
"Subsubsection",
 CellChangeTimes->{{3.6062077807859693`*^9, 3.606207855953124*^9}, {
   3.60620799561627*^9, 3.6062080026398783`*^9}, {3.606208036080142*^9, 
   3.606208037016406*^9}, {3.6502841742553115`*^9, 3.650284177781513*^9}, {
   3.6502849448213854`*^9, 3.650284950781726*^9}, {3.650285110056836*^9, 
   3.650285137245391*^9}, {3.650285252685994*^9, 3.650285297973584*^9}, {
   3.650285544749699*^9, 3.6502855521571226`*^9}, {3.650285586758102*^9, 
   3.6502855875181456`*^9}, {3.65029150803778*^9, 3.650291525414774*^9}, 
   3.6507236289386435`*^9, 3.6509602728002934`*^9, 3.651824420551568*^9, 
   3.662220587924821*^9}],

Cell[BoxData[{
 RowBox[{
  RowBox[{"ta1quote", "=", 
   RowBox[{"Table", "[", 
    RowBox[{
     RowBox[{"N", "[", 
      RowBox[{
       RowBox[{
        RowBox[{
         RowBox[{"Transpose", "[", "tab", "]"}], "[", 
         RowBox[{"[", "2", "]"}], "]"}], "[", 
        RowBox[{"[", 
         RowBox[{"i", "+", "1"}], "]"}], "]"}], "/", "100"}], "]"}], ",", 
     RowBox[{"{", 
      RowBox[{"i", ",", "1", ",", "38"}], "}"}]}], "]"}]}], 
  ";"}], "\[IndentingNewLine]", 
 RowBox[{
  RowBox[{"ta2quote", "=", 
   RowBox[{"Table", "[", 
    RowBox[{
     RowBox[{"N", "[", 
      RowBox[{
       RowBox[{
        RowBox[{
         RowBox[{"Transpose", "[", "tab", "]"}], "[", 
         RowBox[{"[", "3", "]"}], "]"}], "[", 
        RowBox[{"[", 
         RowBox[{"i", "+", "1"}], "]"}], "]"}], "/", "100"}], "]"}], ",", 
     RowBox[{"{", 
      RowBox[{"i", ",", "1", ",", "38"}], "}"}]}], "]"}]}], 
  ";"}], "\[IndentingNewLine]", 
 RowBox[{
  RowBox[{"ta3quote", "=", 
   RowBox[{"Table", "[", 
    RowBox[{
     RowBox[{"N", "[", 
      RowBox[{
       RowBox[{
        RowBox[{
         RowBox[{"Transpose", "[", "tab", "]"}], "[", 
         RowBox[{"[", "4", "]"}], "]"}], "[", 
        RowBox[{"[", 
         RowBox[{"i", "+", "1"}], "]"}], "]"}], "/", "100"}], "]"}], ",", 
     RowBox[{"{", 
      RowBox[{"i", ",", "1", ",", "38"}], "}"}]}], "]"}]}], 
  ";"}], "\[IndentingNewLine]", 
 RowBox[{
  RowBox[{"ta4quote", "=", 
   RowBox[{"Table", "[", 
    RowBox[{
     RowBox[{"1", "-", 
      RowBox[{"Sum", "[", 
       RowBox[{
        RowBox[{"N", "[", 
         RowBox[{
          RowBox[{
           RowBox[{
            RowBox[{"Transpose", "[", "tab", "]"}], "[", 
            RowBox[{"[", "j", "]"}], "]"}], "[", 
           RowBox[{"[", 
            RowBox[{"i", "+", "1"}], "]"}], "]"}], "/", "100"}], "]"}], ",", 
        RowBox[{"{", 
         RowBox[{"j", ",", "2", ",", "4"}], "}"}]}], "]"}]}], ",", 
     RowBox[{"{", 
      RowBox[{"i", ",", "1", ",", "38"}], "}"}]}], "]"}]}], ";"}]}], "Input",
 CellChangeTimes->{{3.6061405498555326`*^9, 3.606140562092971*^9}, {
   3.6061406036393595`*^9, 3.606140604836878*^9}, 3.606142200276964*^9, 
   3.6061423493335047`*^9, {3.606208019939394*^9, 3.606208025144224*^9}, {
   3.607927766237941*^9, 3.607927769425603*^9}, 3.6507236411676435`*^9, {
   3.6622833697809525`*^9, 3.662283407726013*^9}, {3.662283557715249*^9, 
   3.662283578521282*^9}}],

Cell[BoxData[
 RowBox[{
  RowBox[{"(*", 
   RowBox[{
    RowBox[{
    "Discrete", " ", "data", " ", "for", " ", "evaluating", " ", "the", " ", 
     "utility", " ", "functions", " ", "of", " ", "Asahi"}], ",", " ", 
    RowBox[{"Kirin", " ", "and", " ", "Sapporo"}]}], "*)"}], 
  "\[IndentingNewLine]", 
  RowBox[{
   RowBox[{
    RowBox[{"util1", "=", 
     RowBox[{
      RowBox[{"Table", "[", 
       RowBox[{
        RowBox[{
         RowBox[{"Log", "[", 
          RowBox[{"ta1quote", "[", 
           RowBox[{"[", "i", "]"}], "]"}], "]"}], "-", 
         RowBox[{"Log", "[", 
          RowBox[{"ta4quote", "[", 
           RowBox[{"[", "i", "]"}], "]"}], "]"}]}], ",", 
        RowBox[{"{", 
         RowBox[{"i", ",", "1", ",", "38"}], "}"}]}], "]"}], "//", "N"}]}], 
    ";"}], "\[IndentingNewLine]", 
   RowBox[{
    RowBox[{"util2", "=", 
     RowBox[{
      RowBox[{"Table", "[", 
       RowBox[{
        RowBox[{
         RowBox[{"Log", "[", 
          RowBox[{"ta2quote", "[", 
           RowBox[{"[", "i", "]"}], "]"}], "]"}], "-", 
         RowBox[{"Log", "[", 
          RowBox[{"ta4quote", "[", 
           RowBox[{"[", "i", "]"}], "]"}], "]"}]}], ",", 
        RowBox[{"{", 
         RowBox[{"i", ",", "1", ",", "38"}], "}"}]}], "]"}], "//", "N"}]}], 
    ";"}], "\[IndentingNewLine]", 
   RowBox[{
    RowBox[{"util3", "=", 
     RowBox[{
      RowBox[{"Table", "[", 
       RowBox[{
        RowBox[{
         RowBox[{"Log", "[", 
          RowBox[{"ta3quote", "[", 
           RowBox[{"[", "i", "]"}], "]"}], "]"}], "-", 
         RowBox[{"Log", "[", 
          RowBox[{"ta4quote", "[", 
           RowBox[{"[", "i", "]"}], "]"}], "]"}]}], ",", 
        RowBox[{"{", 
         RowBox[{"i", ",", "1", ",", "38"}], "}"}]}], "]"}], "//", "N"}]}], 
    ";"}]}]}]], "Input",
 CellChangeTimes->{{3.6061406382148905`*^9, 3.6061407136217995`*^9}, 
   3.606140810564789*^9, 3.606142218085238*^9, 3.606142268398011*^9, 
   3.6061423689008055`*^9, {3.6062081052824554`*^9, 3.6062081066399765`*^9}, {
   3.6079277730507545`*^9, 3.607927774847756*^9}, {3.6502853490935087`*^9, 
   3.6502853710377636`*^9}, {3.650285407256835*^9, 3.650285425104856*^9}, 
   3.6507236815896435`*^9, 3.651824420645573*^9, {3.6622802735789394`*^9, 
   3.662280276797944*^9}}]
}, Open  ]],

Cell[CellGroupData[{

Cell["\<\
Graphical representation of the data used to determine the utility functions \
of Ashai, Kirin and Sapporo\
\>", "Subsubsection",
 CellChangeTimes->{{3.6062077807859693`*^9, 3.606207855953124*^9}, {
   3.60620799561627*^9, 3.6062080026398783`*^9}, {3.606208036080142*^9, 
   3.606208097000078*^9}, {3.6062081284245605`*^9, 3.6062081302245884`*^9}, 
   3.6502854841222315`*^9, {3.6502856821075554`*^9, 3.6502857319044037`*^9}, 
   3.6507236919966435`*^9, {3.650960280711305*^9, 3.6509602830843086`*^9}, 
   3.6518244207235775`*^9, {3.6525884602512236`*^9, 3.652588467691234*^9}}],

Cell[BoxData[
 RowBox[{
  RowBox[{"(*", 
   RowBox[{
    RowBox[{"Couples", " ", 
     RowBox[{"{", 
      RowBox[{"time", ",", " ", "datum"}], "}"}], " ", "for", " ", 
     "evaluating", " ", "the", " ", "utility", " ", "functions", " ", "of", 
     " ", "Asahi"}], ",", " ", 
    RowBox[{"Kirin", " ", "and", " ", "Sapporo"}]}], "*)"}], 
  "\[IndentingNewLine]", 
  RowBox[{
   RowBox[{
    RowBox[{"util1data", "=", 
     RowBox[{"Table", "[", 
      RowBox[{
       RowBox[{"{", 
        RowBox[{
         RowBox[{"(", 
          RowBox[{"i", "-", "1"}], ")"}], ",", 
         RowBox[{"util1", "[", 
          RowBox[{"[", "i", "]"}], "]"}]}], "}"}], ",", 
       RowBox[{"{", 
        RowBox[{"i", ",", "1", ",", "38"}], "}"}]}], "]"}]}], ";"}], 
   "\[IndentingNewLine]", 
   RowBox[{
    RowBox[{"util2data", "=", 
     RowBox[{"Table", "[", 
      RowBox[{
       RowBox[{"{", 
        RowBox[{
         RowBox[{"(", 
          RowBox[{"i", "-", "1"}], ")"}], ",", 
         RowBox[{"util2", "[", 
          RowBox[{"[", "i", "]"}], "]"}]}], "}"}], ",", 
       RowBox[{"{", 
        RowBox[{"i", ",", "1", ",", "38"}], "}"}]}], "]"}]}], ";"}], 
   "\[IndentingNewLine]", 
   RowBox[{
    RowBox[{"util3data", "=", 
     RowBox[{"Table", "[", 
      RowBox[{
       RowBox[{"{", 
        RowBox[{
         RowBox[{"(", 
          RowBox[{"i", "-", "1"}], ")"}], ",", 
         RowBox[{"util3", "[", 
          RowBox[{"[", "i", "]"}], "]"}]}], "}"}], ",", 
       RowBox[{"{", 
        RowBox[{"i", ",", "1", ",", "38"}], "}"}]}], "]"}]}], 
    ";"}]}]}]], "Input",
 CellChangeTimes->{{3.606141256355889*^9, 3.606141261213214*^9}, 
   3.606141317173323*^9, 3.6061419926202736`*^9, 3.606142282388726*^9, {
   3.606142392749172*^9, 3.606142402877328*^9}, {3.606208137266697*^9, 
   3.606208138660468*^9}, {3.607927779129225*^9, 3.607927780848031*^9}, {
   3.6502856030160317`*^9, 3.6502856168888254`*^9}, {3.650285655573038*^9, 
   3.650285655831053*^9}, {3.65028604042305*^9, 3.6502860432242107`*^9}, 
   3.6507236998636436`*^9, 3.651824420798582*^9}],

Cell[BoxData[
 RowBox[{"ListPlot", "[", 
  RowBox[{"util1data", ",", 
   RowBox[{"PlotStyle", "\[Rule]", 
    RowBox[{"Directive", "[", 
     RowBox[{
      RowBox[{"PointSize", "[", "Medium", "]"}], ",", "Gray"}], "]"}]}], ",", 
   RowBox[{"Filling", "->", "Axis"}], ",", 
   RowBox[{"AxesLabel", "\[Rule]", 
    RowBox[{"{", 
     RowBox[{"None", ",", "None"}], "}"}]}], ",", 
   RowBox[{"AxesStyle", "\[Rule]", "Black"}], ",", 
   RowBox[{"Ticks", "\[Rule]", 
    RowBox[{"{", 
     RowBox[{
      RowBox[{"{", 
       RowBox[{
        RowBox[{"{", 
         RowBox[{"0", ",", "1963"}], "}"}], ",", 
        RowBox[{"{", 
         RowBox[{"4", ",", "1967"}], "}"}], ",", 
        RowBox[{"{", 
         RowBox[{"8", ",", "1971"}], "}"}], ",", 
        RowBox[{"{", 
         RowBox[{"12", ",", "1975"}], "}"}], ",", 
        RowBox[{"{", 
         RowBox[{"16", ",", "1979"}], "}"}], ",", 
        RowBox[{"{", 
         RowBox[{"20", ",", "1983"}], "}"}], ",", 
        RowBox[{"{", 
         RowBox[{"24", ",", "1987"}], "}"}], ",", 
        RowBox[{"{", 
         RowBox[{"28", ",", "1991"}], "}"}], ",", 
        RowBox[{"{", 
         RowBox[{"32", ",", "1995"}], "}"}], ",", 
        RowBox[{"{", 
         RowBox[{"36", ",", "1999"}], "}"}]}], "}"}], ",", "Automatic"}], 
     "}"}]}], ",", 
   RowBox[{"AxesOrigin", "\[Rule]", 
    RowBox[{"{", 
     RowBox[{
      RowBox[{"-", "1.13"}], ",", "0"}], "}"}]}], ",", 
   RowBox[{"AspectRatio", "\[Rule]", 
    RowBox[{"1", "/", "3"}]}], ",", 
   RowBox[{"PlotLabel", "\[Rule]", 
    RowBox[{"Style", "[", 
     RowBox[{"\"\<Utility Function (Asahi)\>\"", ",", "Bold"}], "]"}]}], ",", 
   RowBox[{"PlotMarkers", "\[Rule]", 
    RowBox[{"{", "\"\<\[FilledCircle]\>\"", "}"}]}], ",", 
   RowBox[{"FillingStyle", "\[Rule]", "LightGray"}]}], "]"}]], "Input",
 CellChangeTimes->{{3.6075735514597*^9, 3.6075736243087*^9}, {
   3.6075736599607*^9, 3.6075737024917*^9}, {3.6075738775207*^9, 
   3.6075738889577*^9}, {3.6075741247857*^9, 3.6075741894617*^9}, {
   3.6075742217616997`*^9, 3.6075742814737*^9}, {3.6075743356497*^9, 
   3.6075744447177*^9}, {3.6075744787887*^9, 3.6075745009567003`*^9}, {
   3.6075767174907*^9, 3.6075767200037003`*^9}, {3.6075767727647*^9, 
   3.6075767830247*^9}, {3.607748264363021*^9, 3.607748322741023*^9}, {
   3.607748394244686*^9, 3.6077484468098836`*^9}, {3.607748666743045*^9, 
   3.6077486970258474`*^9}, {3.607748859971709*^9, 3.6077488956610403`*^9}, {
   3.6077489806029*^9, 3.6077490034790726`*^9}, {3.607749570045784*^9, 
   3.6077496497686253`*^9}, {3.6077497703841925`*^9, 3.607749775868847*^9}, 
   3.607749880077318*^9, 3.607749916219797*^9, {3.607749949627762*^9, 
   3.6077499982083817`*^9}, {3.6077501970779595`*^9, 
   3.6077502839105415`*^9}, {3.6077503358819637`*^9, 
   3.6077504469814076`*^9}, {3.607750785608159*^9, 3.6077507871238637`*^9}, {
   3.6077516898576903`*^9, 3.607751690357716*^9}, 3.6077518301148815`*^9, {
   3.607751895977642*^9, 3.6077519329014163`*^9}, {3.6077519677000723`*^9, 
   3.6077523235777082`*^9}, {3.6077525504799776`*^9, 
   3.6077526670172367`*^9}, {3.607834200593485*^9, 3.6078342255478587`*^9}, {
   3.607860778617654*^9, 3.6078607822489595`*^9}, {3.607863198503498*^9, 
   3.607863359777429*^9}, {3.6078635597974653`*^9, 3.6078635627507734`*^9}, {
   3.607871294025988*^9, 3.6078712957448263`*^9}, {3.6078713439347987`*^9, 
   3.6078713485287867`*^9}, {3.607927887572258*^9, 3.6079279051200676`*^9}, {
   3.6502856391831007`*^9, 3.650285644169386*^9}, {3.6502860335456567`*^9, 
   3.650286036366818*^9}, {3.6505557267931995`*^9, 3.6505557582522*^9}, {
   3.6505557930411997`*^9, 3.6505557954872*^9}, {3.6507237306596437`*^9, 
   3.6507237499476433`*^9}, 3.6518244208295836`*^9, 3.662220308217823*^9}],

Cell[BoxData[
 RowBox[{"ListPlot", "[", 
  RowBox[{"util2data", ",", 
   RowBox[{"PlotStyle", "\[Rule]", 
    RowBox[{"Directive", "[", 
     RowBox[{
      RowBox[{"PointSize", "[", "Medium", "]"}], ",", "Black"}], "]"}]}], ",", 
   RowBox[{"Filling", "\[Rule]", "Axis"}], ",", 
   RowBox[{"AxesLabel", "\[Rule]", 
    RowBox[{"{", 
     RowBox[{"None", ",", "None"}], "}"}]}], ",", 
   RowBox[{"AxesStyle", "\[Rule]", "Black"}], ",", 
   RowBox[{"Ticks", "\[Rule]", 
    RowBox[{"{", 
     RowBox[{
      RowBox[{"{", 
       RowBox[{
        RowBox[{"{", 
         RowBox[{"0", ",", "1963"}], "}"}], ",", 
        RowBox[{"{", 
         RowBox[{"4", ",", "1967"}], "}"}], ",", 
        RowBox[{"{", 
         RowBox[{"8", ",", "1971"}], "}"}], ",", 
        RowBox[{"{", 
         RowBox[{"12", ",", "1975"}], "}"}], ",", 
        RowBox[{"{", 
         RowBox[{"16", ",", "1979"}], "}"}], ",", 
        RowBox[{"{", 
         RowBox[{"20", ",", "1983"}], "}"}], ",", 
        RowBox[{"{", 
         RowBox[{"24", ",", "1987"}], "}"}], ",", 
        RowBox[{"{", 
         RowBox[{"28", ",", "1991"}], "}"}], ",", 
        RowBox[{"{", 
         RowBox[{"32", ",", "1995"}], "}"}], ",", 
        RowBox[{"{", 
         RowBox[{"36", ",", "1999"}], "}"}]}], "}"}], ",", "Automatic"}], 
     "}"}]}], ",", 
   RowBox[{"AxesOrigin", "\[Rule]", 
    RowBox[{"{", 
     RowBox[{
      RowBox[{"-", "1.13"}], ",", "0"}], "}"}]}], ",", 
   RowBox[{"AspectRatio", "\[Rule]", 
    RowBox[{"1", "/", "3"}]}], ",", 
   RowBox[{"PlotLabel", "\[Rule]", 
    RowBox[{"Style", "[", 
     RowBox[{"\"\<Utility Function (Kirin)\>\"", ",", " ", "Bold"}], "]"}]}], 
   ",", 
   RowBox[{"PlotMarkers", "\[Rule]", 
    RowBox[{"{", "\"\<\[FilledSquare]\>\"", "}"}]}], ",", 
   RowBox[{"FillingStyle", "\[Rule]", "Gray"}]}], "]"}]], "Input",
 CellChangeTimes->{{3.6078606871074963`*^9, 3.6078607167311907`*^9}, {
   3.6078607736988277`*^9, 3.607860775913862*^9}, {3.6078635208423696`*^9, 
   3.607863535218079*^9}, {3.6078635982682185`*^9, 3.607863599487002*^9}, {
   3.607871444096193*^9, 3.607871447768256*^9}, {3.6079279957809334`*^9, 
   3.6079280066564927`*^9}, {3.6505558392232*^9, 3.6505559194301996`*^9}, {
   3.6505560629902*^9, 3.6505560642481995`*^9}, {3.650723768557644*^9, 
   3.6507237830466433`*^9}, 3.66222032232663*^9},
 NumberMarks->False],

Cell[BoxData[
 RowBox[{"ListPlot", "[", 
  RowBox[{"util3data", ",", 
   RowBox[{"PlotStyle", "\[Rule]", 
    RowBox[{"Directive", "[", 
     RowBox[{
      RowBox[{"PointSize", "[", "Medium", "]"}], ",", "Black"}], "]"}]}], ",", 
   RowBox[{"Filling", "\[Rule]", "Axis"}], ",", 
   RowBox[{"AxesStyle", "\[Rule]", "Black"}], ",", 
   RowBox[{"AxesLabel", "\[Rule]", 
    RowBox[{"{", 
     RowBox[{"None", ",", "None"}], "}"}]}], ",", 
   RowBox[{"Ticks", "\[Rule]", 
    RowBox[{"{", 
     RowBox[{
      RowBox[{"{", 
       RowBox[{
        RowBox[{"{", 
         RowBox[{"0", ",", "1963"}], "}"}], ",", 
        RowBox[{"{", 
         RowBox[{"4", ",", "1967"}], "}"}], ",", 
        RowBox[{"{", 
         RowBox[{"8", ",", "1971"}], "}"}], ",", 
        RowBox[{"{", 
         RowBox[{"12", ",", "1975"}], "}"}], ",", 
        RowBox[{"{", 
         RowBox[{"16", ",", "1979"}], "}"}], ",", 
        RowBox[{"{", 
         RowBox[{"20", ",", "1983"}], "}"}], ",", 
        RowBox[{"{", 
         RowBox[{"24", ",", "1987"}], "}"}], ",", 
        RowBox[{"{", 
         RowBox[{"28", ",", "1991"}], "}"}], ",", 
        RowBox[{"{", 
         RowBox[{"32", ",", "1995"}], "}"}], ",", 
        RowBox[{"{", 
         RowBox[{"36", ",", "1999"}], "}"}]}], "}"}], ",", "Automatic"}], 
     "}"}]}], ",", 
   RowBox[{"AxesOrigin", "\[Rule]", 
    RowBox[{"{", 
     RowBox[{
      RowBox[{"-", "1.13"}], ",", "0"}], "}"}]}], ",", 
   RowBox[{"AspectRatio", "\[Rule]", 
    RowBox[{"1", "/", "3"}]}], ",", 
   RowBox[{"PlotLabel", "\[Rule]", 
    RowBox[{"Style", "[", 
     RowBox[{"\"\<Utility Function (Sapporo)\>\"", ",", " ", "Bold"}], 
     "]"}]}], ",", 
   RowBox[{"PlotMarkers", "\[Rule]", 
    RowBox[{"{", "\"\<\[FilledCircle]\>\"", "}"}]}], ",", 
   RowBox[{"FillingStyle", "\[Rule]", "Gray"}]}], "]"}]], "Input",
 CellChangeTimes->{{3.6507238319626436`*^9, 3.6507238803936434`*^9}, {
   3.651289204602872*^9, 3.651289206785875*^9}, 3.6622203355713873`*^9}],

Cell[BoxData[
 RowBox[{"ListPlot", "[", 
  RowBox[{
   RowBox[{"{", 
    RowBox[{"util1data", ",", "util2data", ",", "util3data"}], "}"}], ",", 
   RowBox[{"PlotStyle", "\[Rule]", 
    RowBox[{"{", 
     RowBox[{"Gray", ",", "Black", ",", "Black"}], "}"}]}], ",", 
   RowBox[{"PlotMarkers", "\[Rule]", 
    RowBox[{"{", 
     RowBox[{
     "\"\<\[FilledCircle]\>\"", ",", "\"\<\[FilledSquare]\>\"", ",", 
      "\"\<\[FilledCircle]\>\""}], "}"}]}], ",", 
   RowBox[{"Filling", "->", "Axis"}], ",", 
   RowBox[{"FillingStyle", "\[Rule]", "LightGray"}], ",", 
   RowBox[{"Ticks", "\[Rule]", 
    RowBox[{"{", 
     RowBox[{
      RowBox[{"{", 
       RowBox[{
        RowBox[{"{", 
         RowBox[{"0", ",", "1963"}], "}"}], ",", 
        RowBox[{"{", 
         RowBox[{"4", ",", "1967"}], "}"}], ",", 
        RowBox[{"{", 
         RowBox[{"8", ",", "1971"}], "}"}], ",", 
        RowBox[{"{", 
         RowBox[{"12", ",", "1975"}], "}"}], ",", 
        RowBox[{"{", 
         RowBox[{"16", ",", "1979"}], "}"}], ",", 
        RowBox[{"{", 
         RowBox[{"20", ",", "1983"}], "}"}], ",", 
        RowBox[{"{", 
         RowBox[{"24", ",", "1987"}], "}"}], ",", 
        RowBox[{"{", 
         RowBox[{"28", ",", "1991"}], "}"}], ",", 
        RowBox[{"{", 
         RowBox[{"32", ",", "1995"}], "}"}], ",", 
        RowBox[{"{", 
         RowBox[{"36", ",", "1999"}], "}"}]}], "}"}], ",", "Automatic"}], 
     "}"}]}], ",", 
   RowBox[{"AxesOrigin", "\[Rule]", 
    RowBox[{"{", 
     RowBox[{
      RowBox[{"-", "1.13"}], ",", "0"}], "}"}]}], ",", 
   RowBox[{"AxesStyle", "\[Rule]", "Black"}], ",", 
   RowBox[{"AspectRatio", "\[Rule]", 
    RowBox[{"1", "/", "3"}]}], ",", 
   RowBox[{"PlotLegends", "\[Rule]", 
    RowBox[{"LineLegend", "[", 
     RowBox[{
      RowBox[{"{", 
       RowBox[{
        RowBox[{"Style", "[", 
         RowBox[{"\"\<Asahi\>\"", ",", "Bold"}], "]"}], ",", 
        RowBox[{"Style", "[", 
         RowBox[{"\"\<Kirin\>\"", ",", "Bold"}], "]"}], ",", 
        RowBox[{"Style", "[", 
         RowBox[{"\"\<Sapporo\>\"", ",", "Bold"}], "]"}]}], "}"}], ",", 
      RowBox[{"LegendMarkers", "\[Rule]", 
       RowBox[{"{", 
        RowBox[{
        "\"\<\[FilledCircle]\>\"", ",", "\"\<\[FilledSquare]\>\"", ",", 
         "\"\<\[FilledCircle]\>\""}], "}"}]}]}], "]"}]}], ",", 
   RowBox[{"PlotRange", "\[Rule]", 
    RowBox[{"{", 
     RowBox[{"All", ",", 
      RowBox[{"{", 
       RowBox[{"0", ",", "3"}], "}"}]}], "}"}]}], ",", 
   RowBox[{"Epilog", "\[Rule]", 
    RowBox[{"Inset", "[", 
     RowBox[{
      RowBox[{"Style", "[", 
       RowBox[{"\"\<Utility Functions\>\"", ",", "Bold", ",", "12"}], "]"}], 
      ",", 
      RowBox[{"{", 
       RowBox[{"Center", ",", "2.9"}], "}"}]}], "]"}]}]}], "]"}]], "Input",
 CellChangeTimes->{{3.6509437663595514`*^9, 3.6509438588888435`*^9}, 
   3.651824421322612*^9, 3.6622203585377007`*^9}]
}, Open  ]],

Cell[CellGroupData[{

Cell[TextData[{
 "The routine FindFit of ",
 StyleBox["Mathematica",
  FontSlant->"Italic"],
 " finds the numerical values of the parameters appearing in the functional \
form of the utility functions to obtain the best fit to the data. "
}], "Subsubsection",
 CellChangeTimes->{{3.6062077807859693`*^9, 3.606207855953124*^9}, {
   3.60620799561627*^9, 3.6062080026398783`*^9}, {3.606208036080142*^9, 
   3.606208097000078*^9}, {3.6062081284245605`*^9, 3.6062081302245884`*^9}, {
   3.6062082289443555`*^9, 3.606208315325183*^9}, {3.606208360216623*^9, 
   3.606208379763423*^9}, {3.606208447496964*^9, 3.606208448856985*^9}, {
   3.6502873019672065`*^9, 3.650287476462187*^9}, {3.650287536958647*^9, 
   3.650287583229294*^9}, {3.650461739939*^9, 3.650461741193*^9}, 
   3.6509469903606777`*^9}],

Cell[TextData[{
 "Owing the graphical representation of discrete values of the utility \
functions for ",
 "Asahi",
 ", Kirin and Sapporo, we choose a polynomial function (",
 StyleBox["modelP",
  FontWeight->"Bold"],
 ")  as the functional form of the utility functions. "
}], "Text",
 CellChangeTimes->{{3.6502863171758795`*^9, 3.650286324862319*^9}, {
   3.650287677126664*^9, 3.6502877234353127`*^9}, {3.650287777200388*^9, 
   3.650287840324999*^9}, {3.6502878806213036`*^9, 3.650287997101966*^9}, {
   3.650288048592911*^9, 3.6502880670779676`*^9}, {3.650288127117402*^9, 
   3.650288151173778*^9}, 3.6502915532153635`*^9, {3.6507239299526434`*^9, 
   3.6507239594156437`*^9}, 3.6518244216086283`*^9}],

Cell[BoxData[
 RowBox[{
  RowBox[{"modelP", "=", 
   RowBox[{"a", "+", 
    RowBox[{"b", " ", "t"}], "+", 
    RowBox[{"c", " ", 
     SuperscriptBox["t", "2"]}]}]}], ";"}]], "Input",
 CellChangeTimes->{{3.606197589880436*^9, 3.6061975949002633`*^9}, 
   3.6061977062117233`*^9, 3.6061977456108294`*^9, 3.650288161646377*^9, {
   3.6502882142053833`*^9, 3.650288223026888*^9}, 3.6507170005726433`*^9, {
   3.6507239859096437`*^9, 3.6507239862896433`*^9}, 3.6623043033453703`*^9}],

Cell[BoxData[
 RowBox[{"parfitUtil1modP", "=", 
  RowBox[{"FindFit", "[", 
   RowBox[{"util1data", ",", "modelP", ",", 
    RowBox[{"{", 
     RowBox[{"a", ",", "b", ",", "c"}], "}"}], ",", "t"}], "]"}]}]], "Input",
 CellChangeTimes->{{3.6061976432745066`*^9, 3.6061976521628933`*^9}, {
   3.6061977136188374`*^9, 3.606197714051344*^9}, 3.6061977587555313`*^9, {
   3.6502883215045204`*^9, 3.650288329174959*^9}, {3.650724002236644*^9, 
   3.6507240149876437`*^9}, 3.6509469632206373`*^9}],

Cell[BoxData[
 RowBox[{"fitUtil1modP", "=", 
  RowBox[{"modelP", "//.", "parfitUtil1modP"}]}]], "Input",
 CellChangeTimes->{{3.606198481891143*^9, 3.6061984910432835`*^9}, 
   3.6062065001545405`*^9, {3.606208606523408*^9, 3.606208625627951*^9}, {
   3.650288341114642*^9, 3.6502883493941154`*^9}, {3.6507240666226435`*^9, 
   3.6507240791586437`*^9}}],

Cell[BoxData[
 RowBox[{"parfitUtil2modP", "=", 
  RowBox[{"FindFit", "[", 
   RowBox[{"util2data", ",", "modelP", ",", 
    RowBox[{"{", 
     RowBox[{"a", ",", "b", ",", "c"}], "}"}], ",", "t"}], "]"}]}]], "Input",
 CellChangeTimes->{
  3.6062089338031864`*^9, {3.6079281273658223`*^9, 3.607928128475255*^9}, {
   3.650288605828783*^9, 3.6502886094549904`*^9}}],

Cell[BoxData[
 RowBox[{"fitUtil2modP", "=", 
  RowBox[{"modelP", "//.", "parfitUtil2modP"}]}]], "Input",
 CellChangeTimes->{{3.606206817538168*^9, 3.6062068429940586`*^9}, {
  3.6502886179394755`*^9, 3.6502886247388644`*^9}}],

Cell[BoxData[
 RowBox[{"parfitUtil3modP", "=", 
  RowBox[{"FindFit", "[", 
   RowBox[{"util3data", ",", "modelP", ",", 
    RowBox[{"{", 
     RowBox[{"a", ",", "b", ",", "c"}], "}"}], ",", "t"}], "]"}]}]], "Input",
 CellChangeTimes->{
  3.6062089338031864`*^9, {3.6079281273658223`*^9, 3.607928128475255*^9}, {
   3.650288605828783*^9, 3.6502886094549904`*^9}, {3.6507241078956437`*^9, 
   3.6507241119076433`*^9}}],

Cell[BoxData[
 RowBox[{"fitUtil3modP", "=", 
  RowBox[{"modelP", "//.", "parfitUtil3modP"}]}]], "Input",
 CellChangeTimes->{{3.606206817538168*^9, 3.6062068429940586`*^9}, {
  3.6502886179394755`*^9, 3.6502886247388644`*^9}, {3.650724109439644*^9, 
  3.650724113604644*^9}, {3.6509603101793485`*^9, 3.6509603115213504`*^9}}]
}, Open  ]],

Cell[CellGroupData[{

Cell["\<\
Graphical representation of the utility functions of Asahi, Kirin, and Sapporo\
\>", "Subsubsection",
 CellChangeTimes->{{3.6062077807859693`*^9, 3.606207855953124*^9}, {
   3.60620799561627*^9, 3.6062080026398783`*^9}, {3.606208036080142*^9, 
   3.606208097000078*^9}, {3.6062081284245605`*^9, 3.6062081302245884`*^9}, {
   3.6062082289443555`*^9, 3.606208315325183*^9}, {3.606208360216623*^9, 
   3.606208379763423*^9}, {3.606208423682598*^9, 3.6062084290174303`*^9}, 
   3.6062084838100224`*^9, {3.6062085392961245`*^9, 3.6062085472959976`*^9}, 
   3.6075791730957003`*^9, {3.650288849953746*^9, 3.6502888677007613`*^9}, {
   3.6512890630796595`*^9, 3.6512890803416853`*^9}, 3.651824421778638*^9}],

Cell[BoxData[
 RowBox[{"Show", "[", 
  RowBox[{
   RowBox[{"ListPlot", "[", 
    RowBox[{"util1data", ",", 
     RowBox[{"PlotStyle", "\[Rule]", 
      RowBox[{"Directive", "[", 
       RowBox[{
        RowBox[{"PointSize", "[", "Medium", "]"}], ",", "Gray"}], "]"}]}], 
     ",", 
     RowBox[{"Filling", "->", "Axis"}], ",", 
     RowBox[{"FillingStyle", "\[Rule]", "LightGray"}], ",", 
     RowBox[{"PlotMarkers", "\[Rule]", 
      RowBox[{"{", "\"\<\[FilledCircle]\>\"", "}"}]}], ",", 
     RowBox[{"AxesLabel", "\[Rule]", 
      RowBox[{"{", 
       RowBox[{"None", ",", "None"}], "}"}]}], ",", 
     RowBox[{"AxesOrigin", "\[Rule]", 
      RowBox[{"{", 
       RowBox[{
        RowBox[{"-", "1.13"}], ",", "0"}], "}"}]}], ",", 
     RowBox[{"AspectRatio", "\[Rule]", 
      RowBox[{"1", "/", "3"}]}], ",", 
     RowBox[{"Ticks", "\[Rule]", 
      RowBox[{"{", 
       RowBox[{
        RowBox[{"{", 
         RowBox[{
          RowBox[{"{", 
           RowBox[{"0", ",", "1963"}], "}"}], ",", 
          RowBox[{"{", 
           RowBox[{"4", ",", "1967"}], "}"}], ",", 
          RowBox[{"{", 
           RowBox[{"8", ",", "1971"}], "}"}], ",", 
          RowBox[{"{", 
           RowBox[{"12", ",", "1975"}], "}"}], ",", 
          RowBox[{"{", 
           RowBox[{"16", ",", "1979"}], "}"}], ",", 
          RowBox[{"{", 
           RowBox[{"20", ",", "1983"}], "}"}], ",", 
          RowBox[{"{", 
           RowBox[{"24", ",", "1987"}], "}"}], ",", 
          RowBox[{"{", 
           RowBox[{"28", ",", "1991"}], "}"}], ",", 
          RowBox[{"{", 
           RowBox[{"32", ",", "1995"}], "}"}], ",", 
          RowBox[{"{", 
           RowBox[{"36", ",", "1999"}], "}"}]}], "}"}], ",", "Automatic"}], 
       "}"}]}], ",", 
     RowBox[{"PlotLabel", "\[Rule]", 
      RowBox[{"Style", "[", 
       RowBox[{"\"\<Utility Function (Asahi)\>\"", ",", " ", "Bold"}], 
       "]"}]}]}], "]"}], ",", 
   RowBox[{"Plot", "[", 
    RowBox[{"fitUtil1modP", ",", 
     RowBox[{"{", 
      RowBox[{"t", ",", "0", ",", "37"}], "}"}], ",", 
     RowBox[{"PlotRange", "\[Rule]", "All"}], ",", 
     RowBox[{"PlotStyle", "\[Rule]", 
      RowBox[{"Directive", "[", 
       RowBox[{
        RowBox[{"Thickness", "[", "0.006", "]"}], ",", "Gray"}], "]"}]}]}], 
    "]"}]}], "]"}]], "Input",
 CellChangeTimes->{{3.6502884930543327`*^9, 3.6502885120324183`*^9}, 
   3.650462150328*^9, {3.6505562094941998`*^9, 3.6505562785501995`*^9}, 
   3.6505563331762*^9, {3.6506104885609694`*^9, 3.6506104900972433`*^9}, {
   3.650724170557644*^9, 3.6507242144496436`*^9}, 3.6512899709102798`*^9, 
   3.651824421920646*^9}],

Cell[BoxData[
 RowBox[{"Show", "[", 
  RowBox[{
   RowBox[{"ListPlot", "[", 
    RowBox[{"util2data", ",", 
     RowBox[{"PlotStyle", "\[Rule]", 
      RowBox[{"Directive", "[", 
       RowBox[{"Black", ",", 
        RowBox[{"Thickness", "[", "0.006", "]"}]}], "]"}]}], ",", 
     RowBox[{"Filling", "\[Rule]", "Axis"}], ",", 
     RowBox[{"FillingStyle", "\[Rule]", "Gray"}], ",", 
     RowBox[{"AxesLabel", "\[Rule]", 
      RowBox[{"{", 
       RowBox[{"None", ",", "None"}], "}"}]}], ",", 
     RowBox[{"AxesOrigin", "\[Rule]", 
      RowBox[{"{", 
       RowBox[{
        RowBox[{"-", "1.13"}], ",", "0"}], "}"}]}], ",", 
     RowBox[{"AspectRatio", "\[Rule]", 
      RowBox[{"1", "/", "3"}]}], ",", 
     RowBox[{"Ticks", "\[Rule]", 
      RowBox[{"{", 
       RowBox[{
        RowBox[{"{", 
         RowBox[{
          RowBox[{"{", 
           RowBox[{"0", ",", "1963"}], "}"}], ",", 
          RowBox[{"{", 
           RowBox[{"4", ",", "1967"}], "}"}], ",", 
          RowBox[{"{", 
           RowBox[{"8", ",", "1971"}], "}"}], ",", 
          RowBox[{"{", 
           RowBox[{"12", ",", "1975"}], "}"}], ",", 
          RowBox[{"{", 
           RowBox[{"16", ",", "1979"}], "}"}], ",", 
          RowBox[{"{", 
           RowBox[{"20", ",", "1983"}], "}"}], ",", 
          RowBox[{"{", 
           RowBox[{"24", ",", "1987"}], "}"}], ",", 
          RowBox[{"{", 
           RowBox[{"28", ",", "1991"}], "}"}], ",", 
          RowBox[{"{", 
           RowBox[{"32", ",", "1995"}], "}"}], ",", 
          RowBox[{"{", 
           RowBox[{"36", ",", "1999"}], "}"}]}], "}"}], ",", "Automatic"}], 
       "}"}]}], ",", 
     RowBox[{"PlotLabel", "\[Rule]", 
      RowBox[{"Style", "[", 
       RowBox[{"\"\<Utility Function (Kirin)\>\"", ",", "Bold"}], "]"}]}], 
     ",", 
     RowBox[{"PlotMarkers", "\[Rule]", 
      RowBox[{"{", "\"\<\[FilledSquare]\>\"", "}"}]}]}], "]"}], ",", 
   RowBox[{"Plot", "[", 
    RowBox[{"fitUtil2modP", ",", 
     RowBox[{"{", 
      RowBox[{"t", ",", "0", ",", "37"}], "}"}], ",", 
     RowBox[{"PlotRange", "\[Rule]", "All"}], ",", 
     RowBox[{"PlotStyle", "\[Rule]", 
      RowBox[{"Directive", "[", 
       RowBox[{"Black", ",", 
        RowBox[{"Thickness", "[", "0.006", "]"}]}], "]"}]}]}], "]"}]}], 
  "]"}]], "Input",
 CellChangeTimes->{{3.606206838323987*^9, 3.606206839444004*^9}, {
   3.6502886578887606`*^9, 3.6502887042724133`*^9}, {3.6502887538242474`*^9, 
   3.650288766190955*^9}, {3.6505563455422*^9, 3.6505563832102*^9}, {
   3.6505564192952*^9, 3.6505564320922*^9}, {3.6505596395101995`*^9, 
   3.6505596451582*^9}, {3.650610509351539*^9, 3.650610518367428*^9}, {
   3.6507242591106434`*^9, 3.650724286484644*^9}, 3.6512899664310236`*^9}],

Cell[BoxData[
 RowBox[{"Show", "[", 
  RowBox[{
   RowBox[{"ListPlot", "[", 
    RowBox[{"util3data", ",", 
     RowBox[{"PlotStyle", "\[Rule]", 
      RowBox[{"Directive", "[", 
       RowBox[{"Black", ",", 
        RowBox[{"Thickness", "[", "0.006", "]"}]}], "]"}]}], ",", 
     RowBox[{"Filling", "\[Rule]", "Axis"}], ",", 
     RowBox[{"FillingStyle", "\[Rule]", "Gray"}], ",", 
     RowBox[{"AxesLabel", "\[Rule]", 
      RowBox[{"{", 
       RowBox[{"None", ",", "None"}], "}"}]}], ",", 
     RowBox[{"AxesOrigin", "\[Rule]", 
      RowBox[{"{", 
       RowBox[{
        RowBox[{"-", "1.13"}], ",", "0"}], "}"}]}], ",", 
     RowBox[{"AspectRatio", "\[Rule]", 
      RowBox[{"1", "/", "3"}]}], ",", 
     RowBox[{"Ticks", "\[Rule]", 
      RowBox[{"{", 
       RowBox[{
        RowBox[{"{", 
         RowBox[{
          RowBox[{"{", 
           RowBox[{"0", ",", "1963"}], "}"}], ",", 
          RowBox[{"{", 
           RowBox[{"4", ",", "1967"}], "}"}], ",", 
          RowBox[{"{", 
           RowBox[{"8", ",", "1971"}], "}"}], ",", 
          RowBox[{"{", 
           RowBox[{"12", ",", "1975"}], "}"}], ",", 
          RowBox[{"{", 
           RowBox[{"16", ",", "1979"}], "}"}], ",", 
          RowBox[{"{", 
           RowBox[{"20", ",", "1983"}], "}"}], ",", 
          RowBox[{"{", 
           RowBox[{"24", ",", "1987"}], "}"}], ",", 
          RowBox[{"{", 
           RowBox[{"28", ",", "1991"}], "}"}], ",", 
          RowBox[{"{", 
           RowBox[{"32", ",", "1995"}], "}"}], ",", 
          RowBox[{"{", 
           RowBox[{"36", ",", "1999"}], "}"}]}], "}"}], ",", "Automatic"}], 
       "}"}]}], ",", 
     RowBox[{"PlotLabel", "\[Rule]", 
      RowBox[{"Style", "[", 
       RowBox[{"\"\<Utility Function (Sapporo)\>\"", ",", "Bold"}], "]"}]}], 
     ",", 
     RowBox[{"PlotMarkers", "\[Rule]", 
      RowBox[{"{", "\"\<\[FilledCircle]\>\"", "}"}]}]}], "]"}], ",", 
   RowBox[{"Plot", "[", 
    RowBox[{"fitUtil3modP", ",", 
     RowBox[{"{", 
      RowBox[{"t", ",", "0", ",", "37"}], "}"}], ",", 
     RowBox[{"PlotRange", "\[Rule]", "All"}], ",", 
     RowBox[{"PlotStyle", "\[Rule]", 
      RowBox[{"Directive", "[", 
       RowBox[{"Black", ",", 
        RowBox[{"Thickness", "[", "0.006", "]"}]}], "]"}]}]}], "]"}]}], 
  "]"}]], "Input",
 CellChangeTimes->{{3.6507243921516438`*^9, 3.650724444024644*^9}, 
   3.651289986743185*^9}]
}, Open  ]],

Cell[CellGroupData[{

Cell["Figure 3", "Subsubsection",
 CellChangeTimes->{{3.6509460133490677`*^9, 3.650946026957088*^9}, {
   3.65096031807936*^9, 3.650960319351362*^9}, 3.6623717178376737`*^9}],

Cell[BoxData[
 RowBox[{
  RowBox[{"plUD", "=", 
   RowBox[{"ListPlot", "[", 
    RowBox[{
     RowBox[{"{", 
      RowBox[{"util1data", ",", "util2data", ",", "util3data"}], "}"}], ",", 
     RowBox[{"PlotStyle", "\[Rule]", 
      RowBox[{"{", 
       RowBox[{"Gray", ",", "Black", ",", "Black"}], "}"}]}], ",", 
     RowBox[{"PlotMarkers", "\[Rule]", 
      RowBox[{"{", 
       RowBox[{
       "\"\<\[FilledCircle]\>\"", ",", "\"\<\[FilledSquare]\>\"", ",", 
        "\"\<\[FilledCircle]\>\""}], "}"}]}], ",", 
     RowBox[{"Filling", "->", "Axis"}], ",", 
     RowBox[{"FillingStyle", "\[Rule]", "LightGray"}], ",", 
     RowBox[{"Ticks", "\[Rule]", 
      RowBox[{"{", 
       RowBox[{
        RowBox[{"{", 
         RowBox[{
          RowBox[{"{", 
           RowBox[{"0", ",", "1963"}], "}"}], ",", 
          RowBox[{"{", 
           RowBox[{"4", ",", "1967"}], "}"}], ",", 
          RowBox[{"{", 
           RowBox[{"8", ",", "1971"}], "}"}], ",", 
          RowBox[{"{", 
           RowBox[{"12", ",", "1975"}], "}"}], ",", 
          RowBox[{"{", 
           RowBox[{"16", ",", "1979"}], "}"}], ",", 
          RowBox[{"{", 
           RowBox[{"20", ",", "1983"}], "}"}], ",", 
          RowBox[{"{", 
           RowBox[{"24", ",", "1987"}], "}"}], ",", 
          RowBox[{"{", 
           RowBox[{"28", ",", "1991"}], "}"}], ",", 
          RowBox[{"{", 
           RowBox[{"32", ",", "1995"}], "}"}], ",", 
          RowBox[{"{", 
           RowBox[{"36", ",", "1999"}], "}"}]}], "}"}], ",", "Automatic"}], 
       "}"}]}], ",", 
     RowBox[{"AxesOrigin", "\[Rule]", 
      RowBox[{"{", 
       RowBox[{
        RowBox[{"-", "1.5"}], ",", "0"}], "}"}]}], ",", 
     RowBox[{"AspectRatio", "\[Rule]", 
      RowBox[{"1", "/", "3"}]}], ",", 
     RowBox[{"PlotLegends", "\[Rule]", 
      RowBox[{"Placed", "[", 
       RowBox[{
        RowBox[{"LineLegend", "[", 
         RowBox[{
          RowBox[{"{", 
           RowBox[{
            RowBox[{"Style", "[", 
             RowBox[{"\"\<Asahi\>\"", ",", "Bold"}], "]"}], ",", 
            RowBox[{"Style", "[", 
             RowBox[{"\"\<Kirin\>\"", ",", "Bold"}], "]"}], ",", 
            RowBox[{"Style", "[", 
             RowBox[{"\"\<Sapporo\>\"", ",", "Bold"}], "]"}]}], "}"}], ",", 
          RowBox[{"LegendMarkers", "\[Rule]", 
           RowBox[{"{", 
            RowBox[{
            "\"\<\[FilledCircle]\>\"", ",", "\"\<\[FilledSquare]\>\"", ",", 
             "\"\<\[FilledCircle]\>\""}], "}"}]}]}], "]"}], ",", "Bottom"}], 
       "]"}]}], ",", 
     RowBox[{"PlotRange", "\[Rule]", 
      RowBox[{"{", 
       RowBox[{"All", ",", 
        RowBox[{"{", 
         RowBox[{
          RowBox[{"-", "0.2"}], ",", "3"}], "}"}]}], "}"}]}], ",", 
     RowBox[{"Epilog", "\[Rule]", 
      RowBox[{"Inset", "[", 
       RowBox[{
        RowBox[{"Style", "[", 
         RowBox[{"\"\< Utility Functions \>\"", ",", "Bold", ",", "12"}], 
         "]"}], ",", 
        RowBox[{"{", 
         RowBox[{"18.5", ",", "2.75"}], "}"}]}], "]"}]}]}], "]"}]}], 
  ";"}]], "Input",
 CellChangeTimes->{{3.6509437663595514`*^9, 3.6509438588888435`*^9}, {
   3.6509459389099584`*^9, 3.6509459454389677`*^9}, 3.650946036802103*^9, 
   3.6518244223266697`*^9, {3.6623043523294477`*^9, 3.6623043621524634`*^9}}],

Cell[BoxData[
 RowBox[{
  RowBox[{"plUF", "=", 
   RowBox[{"Plot", "[", 
    RowBox[{
     RowBox[{"{", 
      RowBox[{"fitUtil1modP", ",", "fitUtil2modP", ",", "fitUtil3modP"}], 
      "}"}], ",", 
     RowBox[{"{", 
      RowBox[{"t", ",", "0", ",", "37"}], "}"}], ",", 
     RowBox[{"PlotStyle", "\[Rule]", 
      RowBox[{"{", 
       RowBox[{
        RowBox[{"{", 
         RowBox[{"Gray", ",", 
          RowBox[{"Thickness", "[", "0.006", "]"}]}], "}"}], ",", 
        RowBox[{"{", 
         RowBox[{"Black", ",", 
          RowBox[{"Thickness", "[", "0.006", "]"}]}], "}"}], ",", 
        RowBox[{"{", 
         RowBox[{"Black", ",", 
          RowBox[{"Thickness", "[", "0.006", "]"}]}], "}"}]}], "}"}]}], ",", 
     RowBox[{"AxesOrigin", "\[Rule]", 
      RowBox[{"{", 
       RowBox[{
        RowBox[{"-", "1.5"}], ",", "0"}], "}"}]}], ",", 
     RowBox[{"AspectRatio", "\[Rule]", 
      RowBox[{"1", "/", "3"}]}], ",", 
     RowBox[{"Ticks", "\[Rule]", 
      RowBox[{"{", 
       RowBox[{
        RowBox[{"{", 
         RowBox[{
          RowBox[{"{", 
           RowBox[{"0", ",", "1963"}], "}"}], ",", 
          RowBox[{"{", 
           RowBox[{"4", ",", "1967"}], "}"}], ",", 
          RowBox[{"{", 
           RowBox[{"8", ",", "1971"}], "}"}], ",", 
          RowBox[{"{", 
           RowBox[{"12", ",", "1975"}], "}"}], ",", 
          RowBox[{"{", 
           RowBox[{"16", ",", "1979"}], "}"}], ",", 
          RowBox[{"{", 
           RowBox[{"20", ",", "1983"}], "}"}], ",", 
          RowBox[{"{", 
           RowBox[{"24", ",", "1987"}], "}"}], ",", 
          RowBox[{"{", 
           RowBox[{"28", ",", "1991"}], "}"}], ",", 
          RowBox[{"{", 
           RowBox[{"32", ",", "1995"}], "}"}], ",", 
          RowBox[{"{", 
           RowBox[{"36", ",", "1999"}], "}"}]}], "}"}], ",", "Automatic"}], 
       "}"}]}], ",", 
     RowBox[{"PlotRange", "\[Rule]", 
      RowBox[{"{", 
       RowBox[{"All", ",", 
        RowBox[{"{", 
         RowBox[{
          RowBox[{"-", "0.2"}], ",", "3"}], "}"}]}], "}"}]}]}], "]"}]}], 
  ";"}]], "Input",
 CellChangeTimes->{{3.650635771178869*^9, 3.6506357752160997`*^9}, 
   3.65063582137774*^9, 3.6506360433774376`*^9, {3.6506364380240097`*^9, 
   3.650636442129245*^9}, {3.650637649912326*^9, 3.6506376535445337`*^9}, {
   3.6507253826316433`*^9, 3.6507253920206437`*^9}, {3.6507254231006436`*^9, 
   3.6507254338816433`*^9}, {3.6509439317900133`*^9, 
   3.6509439709412527`*^9}, {3.6509459742460103`*^9, 3.6509459892860327`*^9}, 
   3.6512899990308886`*^9}],

Cell[BoxData[
 RowBox[{"Show", "[", 
  RowBox[{"plUD", ",", "plUF"}], "]"}]], "Input",
 CellChangeTimes->{{3.6509459586649876`*^9, 3.650945962359993*^9}, {
   3.650945995024041*^9, 3.650945997056044*^9}, 3.650948898138499*^9, 
   3.6509490128106675`*^9}]
}, Open  ]],

Cell[CellGroupData[{

Cell["\<\
Market shares determined by means of the utility functions as in Eq.2 and \
competitive roles (see Table 2)\
\>", "Subsubsection",
 CellChangeTimes->{{3.6062077807859693`*^9, 3.606207855953124*^9}, {
   3.60620799561627*^9, 3.6062080026398783`*^9}, {3.606208036080142*^9, 
   3.606208097000078*^9}, {3.6062081284245605`*^9, 3.6062081302245884`*^9}, {
   3.6062082289443555`*^9, 3.606208315325183*^9}, {3.606208360216623*^9, 
   3.606208379763423*^9}, {3.606208447496964*^9, 3.606208448856985*^9}, {
   3.6062090982007127`*^9, 3.6062091271599073`*^9}, {3.606209158711892*^9, 
   3.606209209575674*^9}, {3.6077754621800156`*^9, 3.6077754673209324`*^9}, {
   3.6502915957017937`*^9, 3.650291644100562*^9}, {3.6507216545226436`*^9, 
   3.6507216693566437`*^9}, 3.6512893667997265`*^9, {3.6622804643142385`*^9, 
   3.6622804744152546`*^9}}],

Cell[BoxData[{
 RowBox[{
  RowBox[{"MS1a", "=", 
   RowBox[{
    FractionBox[
     SuperscriptBox["\[ExponentialE]", 
      RowBox[{"f", "[", "1", "]"}]], 
     RowBox[{"(", 
      RowBox[{
       UnderoverscriptBox["\[Sum]", 
        RowBox[{"j", "=", "1"}], "4"], 
       SuperscriptBox["\[ExponentialE]", 
        RowBox[{"f", "[", "j", "]"}]]}], ")"}]], "//.", 
    RowBox[{"{", 
     RowBox[{
      RowBox[{
       RowBox[{"f", "[", "1", "]"}], "\[Rule]", "fitUtil1modP"}], ",", 
      RowBox[{
       RowBox[{"f", "[", "2", "]"}], "\[Rule]", "fitUtil2modP"}], ",", 
      RowBox[{
       RowBox[{"f", "[", "3", "]"}], "\[Rule]", "fitUtil3modP"}], ",", 
      RowBox[{
       RowBox[{"f", "[", "4", "]"}], "\[Rule]", "0"}]}], "}"}]}]}], 
  ";"}], "\[IndentingNewLine]", 
 RowBox[{
  RowBox[{"MS2a", "=", 
   RowBox[{
    FractionBox[
     SuperscriptBox["\[ExponentialE]", 
      RowBox[{"f", "[", "2", "]"}]], 
     RowBox[{"(", 
      RowBox[{
       UnderoverscriptBox["\[Sum]", 
        RowBox[{"j", "=", "1"}], "4"], 
       SuperscriptBox["\[ExponentialE]", 
        RowBox[{"f", "[", "j", "]"}]]}], ")"}]], "//.", 
    RowBox[{"{", 
     RowBox[{
      RowBox[{
       RowBox[{"f", "[", "1", "]"}], "\[Rule]", "fitUtil1modP"}], ",", 
      RowBox[{
       RowBox[{"f", "[", "2", "]"}], "\[Rule]", "fitUtil2modP"}], ",", 
      RowBox[{
       RowBox[{"f", "[", "3", "]"}], "\[Rule]", "fitUtil3modP"}], ",", 
      RowBox[{
       RowBox[{"f", "[", "4", "]"}], "\[Rule]", "0"}]}], "}"}]}]}], 
  ";"}], "\[IndentingNewLine]", 
 RowBox[{
  RowBox[{"MS3a", "=", 
   RowBox[{
    FractionBox[
     SuperscriptBox["\[ExponentialE]", 
      RowBox[{"f", "[", "3", "]"}]], 
     RowBox[{"(", 
      RowBox[{
       UnderoverscriptBox["\[Sum]", 
        RowBox[{"j", "=", "1"}], "4"], 
       SuperscriptBox["\[ExponentialE]", 
        RowBox[{"f", "[", "j", "]"}]]}], ")"}]], "//.", 
    RowBox[{"{", 
     RowBox[{
      RowBox[{
       RowBox[{"f", "[", "1", "]"}], "\[Rule]", "fitUtil1modP"}], ",", 
      RowBox[{
       RowBox[{"f", "[", "2", "]"}], "\[Rule]", "fitUtil2modP"}], ",", 
      RowBox[{
       RowBox[{"f", "[", "3", "]"}], "\[Rule]", "fitUtil3modP"}], ",", 
      RowBox[{
       RowBox[{"f", "[", "4", "]"}], "\[Rule]", "0"}]}], "}"}]}]}], 
  ";"}], "\[IndentingNewLine]", 
 RowBox[{
  RowBox[{"MS4a", "=", 
   RowBox[{
    FractionBox[
     SuperscriptBox["\[ExponentialE]", 
      RowBox[{"f", "[", "4", "]"}]], 
     RowBox[{"(", 
      RowBox[{
       UnderoverscriptBox["\[Sum]", 
        RowBox[{"j", "=", "1"}], "4"], 
       SuperscriptBox["\[ExponentialE]", 
        RowBox[{"f", "[", "j", "]"}]]}], ")"}]], "//.", 
    RowBox[{"{", 
     RowBox[{
      RowBox[{
       RowBox[{"f", "[", "1", "]"}], "\[Rule]", "fitUtil1modP"}], ",", 
      RowBox[{
       RowBox[{"f", "[", "2", "]"}], "\[Rule]", "fitUtil2modP"}], ",", 
      RowBox[{
       RowBox[{"f", "[", "3", "]"}], "\[Rule]", "fitUtil3modP"}], ",", 
      RowBox[{
       RowBox[{"f", "[", "4", "]"}], "\[Rule]", "0"}]}], "}"}]}]}], 
  ";"}]}], "Input",
 CellChangeTimes->{{3.6062069551612825`*^9, 3.6062070380195556`*^9}, {
   3.6062070682837706`*^9, 3.606207071620072*^9}, {3.606207170188836*^9, 
   3.606207213117996*^9}, {3.6077755430591974`*^9, 3.6077755471844077`*^9}, 
   3.6077755799204607`*^9, 3.607775801853727*^9, {3.6502889321324463`*^9, 
   3.6502889466782784`*^9}, {3.65029164983689*^9, 3.6502916502039113`*^9}, {
   3.650610535661194*^9, 3.650610540750022*^9}, {3.6507244581246433`*^9, 
   3.6507245519366436`*^9}}],

Cell[BoxData[
 RowBox[{
  RowBox[{"(*", 
   RowBox[{
    RowBox[{
    "Verifies", " ", "that", " ", "MS4a", " ", "is", " ", "equal", " ", "to", 
     " ", "1"}], "-", 
    RowBox[{"(", 
     RowBox[{"MS1a", "+", "MS2a", "+", "MS3a"}], ")"}]}], "*)"}], 
  "\[IndentingNewLine]", 
  RowBox[{
   RowBox[{"Table", "[", 
    RowBox[{
     RowBox[{"MS4a", "-", 
      RowBox[{"(", 
       RowBox[{"1", "-", 
        RowBox[{"(", 
         RowBox[{"MS1a", "+", "MS2a", "+", "MS3a"}], ")"}]}], ")"}]}], ",", 
     RowBox[{"{", 
      RowBox[{"t", ",", "0", ",", "37"}], "}"}]}], "]"}], "//", 
   "Chop"}]}]], "Input",
 CellChangeTimes->{{3.6502891272926087`*^9, 3.650289138992278*^9}, {
   3.6502891839468493`*^9, 3.6502892263092723`*^9}, {3.6502892659475393`*^9, 
   3.650289290379937*^9}, {3.6502916663268337`*^9, 3.650291676446412*^9}, {
   3.650291737616911*^9, 3.6502917467754345`*^9}, {3.6502918056398015`*^9, 
   3.650291811788153*^9}, {3.6502918426709194`*^9, 3.6502918886445494`*^9}, {
   3.6507245622286434`*^9, 3.6507246027436438`*^9}, 3.651289890809698*^9}],

Cell[BoxData[
 RowBox[{"confr1bis", "=", 
  RowBox[{"Show", "[", 
   RowBox[{
    RowBox[{"Plot", "[", 
     RowBox[{"MS1a", ",", 
      RowBox[{"{", 
       RowBox[{"t", ",", "0", ",", "37"}], "}"}], ",", 
      RowBox[{"AxesLabel", "\[Rule]", 
       RowBox[{"{", 
        RowBox[{"None", ",", "None"}], "}"}]}], ",", 
      RowBox[{"Ticks", "\[Rule]", 
       RowBox[{"{", 
        RowBox[{
         RowBox[{"{", 
          RowBox[{
           RowBox[{"{", 
            RowBox[{"0", ",", "1963"}], "}"}], ",", 
           RowBox[{"{", 
            RowBox[{"4", ",", "1967"}], "}"}], ",", 
           RowBox[{"{", 
            RowBox[{"8", ",", "1971"}], "}"}], ",", 
           RowBox[{"{", 
            RowBox[{"12", ",", "1975"}], "}"}], ",", 
           RowBox[{"{", 
            RowBox[{"16", ",", "1979"}], "}"}], ",", 
           RowBox[{"{", 
            RowBox[{"20", ",", "1983"}], "}"}], ",", 
           RowBox[{"{", 
            RowBox[{"24", ",", "1987"}], "}"}], ",", 
           RowBox[{"{", 
            RowBox[{"28", ",", "1991"}], "}"}], ",", 
           RowBox[{"{", 
            RowBox[{"32", ",", "1995"}], "}"}], ",", 
           RowBox[{"{", 
            RowBox[{"36", ",", "1999"}], "}"}]}], "}"}], ",", "Automatic"}], 
        "}"}]}], ",", 
      RowBox[{"PlotStyle", "\[Rule]", " ", 
       RowBox[{"{", 
        RowBox[{"{", 
         RowBox[{"Gray", ",", 
          RowBox[{"Thickness", "[", "0.006", "]"}]}], "}"}], "}"}]}], ",", 
      RowBox[{"AxesOrigin", "\[Rule]", 
       RowBox[{"{", 
        RowBox[{
         RowBox[{"-", "1.5"}], ",", "0"}], "}"}]}], ",", 
      RowBox[{"AspectRatio", "\[Rule]", 
       RowBox[{"1", "/", "3"}]}]}], "]"}], ",", 
    RowBox[{"ListPlot", "[", 
     RowBox[{"ta1", ",", 
      RowBox[{"PlotStyle", "\[Rule]", "Gray"}], ",", 
      RowBox[{"PlotMarkers", "\[Rule]", " ", 
       RowBox[{"{", "\"\<\[FilledCircle]\>\"", "}"}]}], ",", 
      RowBox[{"PlotRange", "\[Rule]", "All"}], ",", 
      RowBox[{"AxesOrigin", "\[Rule]", 
       RowBox[{"{", 
        RowBox[{
         RowBox[{"-", "1.13"}], ",", "0"}], "}"}]}], ",", 
      RowBox[{"AspectRatio", "\[Rule]", 
       RowBox[{"1", "/", "3"}]}], ",", 
      RowBox[{"Ticks", "\[Rule]", 
       RowBox[{"{", 
        RowBox[{
         RowBox[{"{", 
          RowBox[{
           RowBox[{"{", 
            RowBox[{"0", ",", "1963"}], "}"}], ",", 
           RowBox[{"{", 
            RowBox[{"4", ",", "1967"}], "}"}], ",", 
           RowBox[{"{", 
            RowBox[{"8", ",", "1971"}], "}"}], ",", 
           RowBox[{"{", 
            RowBox[{"12", ",", "1975"}], "}"}], ",", 
           RowBox[{"{", 
            RowBox[{"16", ",", "1979"}], "}"}], ",", 
           RowBox[{"{", 
            RowBox[{"20", ",", "1983"}], "}"}], ",", 
           RowBox[{"{", 
            RowBox[{"24", ",", "1987"}], "}"}], ",", 
           RowBox[{"{", 
            RowBox[{"28", ",", "1991"}], "}"}], ",", 
           RowBox[{"{", 
            RowBox[{"32", ",", "1995"}], "}"}], ",", 
           RowBox[{"{", 
            RowBox[{"36", ",", "1999"}], "}"}]}], "}"}], ",", "Automatic"}], 
        "}"}]}], ",", 
      RowBox[{"Filling", "->", "Axis"}], ",", 
      RowBox[{"FillingStyle", "\[Rule]", "LightGray"}]}], "]"}], ",", 
    RowBox[{"PlotRange", "\[Rule]", "All"}], ",", 
    RowBox[{"PlotLabel", "\[Rule]", " ", 
     RowBox[{"Style", "[", 
      RowBox[{"\"\< Market Share (Asahi)\>\"", ",", "Bold", ",", "12"}], 
      "]"}]}]}], "]"}]}]], "Input",
 CellChangeTimes->{{3.6062075241222754`*^9, 3.6062075320043964`*^9}, {
   3.6062092195080767`*^9, 3.606209247532257*^9}, 3.6077717469335155`*^9, {
   3.6077718305773*^9, 3.6077718417024713`*^9}, {3.607771872461694*^9, 
   3.6077718792142973`*^9}, {3.607771910043521*^9, 3.6077719160873637`*^9}, {
   3.6077719493953753`*^9, 3.6077719986873827`*^9}, {3.6077720291441*^9, 
   3.607772054856995*^9}, {3.607772139352043*^9, 3.607772146713406*^9}, {
   3.6077722059105654`*^9, 3.6077722922843924`*^9}, {3.6077746619148455`*^9, 
   3.607774670127472*^9}, {3.6077748844855146`*^9, 3.6077748900681*^9}, 
   3.6077749366975665`*^9, {3.607774970016828*^9, 3.607774981387003*^9}, {
   3.60777744198108*^9, 3.6077774490661893`*^9}, 3.607777524977355*^9, {
   3.6077790211913366`*^9, 3.607779062353219*^9}, {3.6077790988612795`*^9, 
   3.6077791182490773`*^9}, {3.6078347111509323`*^9, 3.607834760856577*^9}, {
   3.607844398909447*^9, 3.607844424301373*^9}, {3.607844602705554*^9, 
   3.6078446481231527`*^9}, {3.607863863531833*^9, 3.6078639076434402`*^9}, {
   3.6078639535676713`*^9, 3.6078639643807287`*^9}, 3.6078639946010284`*^9, {
   3.60787172103011*^9, 3.6078717393122993`*^9}, {3.6078718471303253`*^9, 
   3.607871877272498*^9}, {3.6079282599819965`*^9, 3.6079283184381223`*^9}, 
   3.607928356815089*^9, {3.650291691311262*^9, 3.650291691712285*^9}, {
   3.6505566519202*^9, 3.6505567271591997`*^9}, {3.6505568216862*^9, 
   3.6505568229592*^9}, {3.6507248752636433`*^9, 3.650724925420644*^9}, {
   3.6507249697176437`*^9, 3.650724975781644*^9}, {3.6507250518186436`*^9, 
   3.6507251519056435`*^9}, 3.6509476735786896`*^9, {3.650947712454747*^9, 
   3.650947733986779*^9}, {3.65096652150183*^9, 3.650966522104864*^9}, 
   3.651289900913276*^9, 3.6518244226106853`*^9}],

Cell[BoxData[
 RowBox[{"confr2bis", "=", 
  RowBox[{"Show", "[", 
   RowBox[{
    RowBox[{"Plot", "[", 
     RowBox[{"MS2a", ",", 
      RowBox[{"{", 
       RowBox[{"t", ",", "0", ",", "37"}], "}"}], ",", 
      RowBox[{"AxesLabel", "\[Rule]", 
       RowBox[{"{", 
        RowBox[{"None", ",", "None"}], "}"}]}], ",", 
      RowBox[{"PlotStyle", "\[Rule]", " ", 
       RowBox[{"{", 
        RowBox[{"{", 
         RowBox[{"Black", ",", 
          RowBox[{"Thickness", "[", "0.006", "]"}]}], "}"}], "}"}]}], ",", 
      RowBox[{"AxesOrigin", "\[Rule]", 
       RowBox[{"{", 
        RowBox[{
         RowBox[{"-", "1.5"}], ",", "0"}], "}"}]}], ",", 
      RowBox[{"AspectRatio", "\[Rule]", 
       RowBox[{"1", "/", "3"}]}], ",", 
      RowBox[{"Ticks", "\[Rule]", 
       RowBox[{"{", 
        RowBox[{
         RowBox[{"{", 
          RowBox[{
           RowBox[{"{", 
            RowBox[{"0", ",", "1963"}], "}"}], ",", 
           RowBox[{"{", 
            RowBox[{"4", ",", "1967"}], "}"}], ",", 
           RowBox[{"{", 
            RowBox[{"8", ",", "1971"}], "}"}], ",", 
           RowBox[{"{", 
            RowBox[{"12", ",", "1975"}], "}"}], ",", 
           RowBox[{"{", 
            RowBox[{"16", ",", "1979"}], "}"}], ",", 
           RowBox[{"{", 
            RowBox[{"20", ",", "1983"}], "}"}], ",", 
           RowBox[{"{", 
            RowBox[{"24", ",", "1987"}], "}"}], ",", 
           RowBox[{"{", 
            RowBox[{"28", ",", "1991"}], "}"}], ",", 
           RowBox[{"{", 
            RowBox[{"32", ",", "1995"}], "}"}], ",", 
           RowBox[{"{", 
            RowBox[{"36", ",", "1999"}], "}"}]}], "}"}], ",", "Automatic"}], 
        "}"}]}]}], "]"}], ",", 
    RowBox[{"ListPlot", "[", 
     RowBox[{"ta2", ",", 
      RowBox[{"PlotStyle", "\[Rule]", "Black"}], ",", 
      RowBox[{"PlotMarkers", "\[Rule]", " ", 
       RowBox[{"{", "\"\<\[FilledSquare]\>\"", "}"}]}], ",", 
      RowBox[{"PlotRange", "\[Rule]", "All"}], ",", 
      RowBox[{"AxesOrigin", "\[Rule]", 
       RowBox[{"{", 
        RowBox[{
         RowBox[{"-", "1.13"}], ",", "0"}], "}"}]}], ",", 
      RowBox[{"AspectRatio", "\[Rule]", 
       RowBox[{"1", "/", "3"}]}], ",", 
      RowBox[{"Ticks", "\[Rule]", 
       RowBox[{"{", 
        RowBox[{
         RowBox[{"{", 
          RowBox[{
           RowBox[{"{", 
            RowBox[{"0", ",", "1963"}], "}"}], ",", 
           RowBox[{"{", 
            RowBox[{"4", ",", "1967"}], "}"}], ",", 
           RowBox[{"{", 
            RowBox[{"8", ",", "1971"}], "}"}], ",", 
           RowBox[{"{", 
            RowBox[{"12", ",", "1975"}], "}"}], ",", 
           RowBox[{"{", 
            RowBox[{"16", ",", "1979"}], "}"}], ",", 
           RowBox[{"{", 
            RowBox[{"20", ",", "1983"}], "}"}], ",", 
           RowBox[{"{", 
            RowBox[{"24", ",", "1987"}], "}"}], ",", 
           RowBox[{"{", 
            RowBox[{"28", ",", "1991"}], "}"}], ",", 
           RowBox[{"{", 
            RowBox[{"32", ",", "1995"}], "}"}], ",", 
           RowBox[{"{", 
            RowBox[{"36", ",", "1999"}], "}"}]}], "}"}], ",", "Automatic"}], 
        "}"}]}], ",", 
      RowBox[{"Filling", "->", "Axis"}], ",", 
      RowBox[{"FillingStyle", "\[Rule]", "Gray"}]}], "]"}], ",", 
    RowBox[{"PlotRange", "\[Rule]", "All"}], ",", 
    RowBox[{"PlotLabel", "\[Rule]", " ", 
     RowBox[{"Style", "[", 
      RowBox[{"\"\<Market Share (Kirin)\>\"", ",", "Bold"}], "]"}]}]}], 
   "]"}]}]], "Input",
 CellChangeTimes->{{3.6079285308083873`*^9, 3.607928614343923*^9}, {
   3.6502917140515633`*^9, 3.6502917142695756`*^9}, {3.6505568304111996`*^9, 
   3.6505568369902*^9}, {3.6505568715332*^9, 3.6505569276421995`*^9}, {
   3.6505573905621996`*^9, 3.6505574104631996`*^9}, 3.6506338932184553`*^9, {
   3.6507251933896437`*^9, 3.6507251937276435`*^9}, {3.650725231557644*^9, 
   3.6507252552526436`*^9}, 3.650947747136799*^9, {3.6512900390691786`*^9, 
   3.6512900412253017`*^9}}],

Cell[BoxData[
 RowBox[{"confr3bis", "=", 
  RowBox[{"Show", "[", 
   RowBox[{
    RowBox[{"Plot", "[", 
     RowBox[{"MS3a", ",", 
      RowBox[{"{", 
       RowBox[{"t", ",", "0", ",", "37"}], "}"}], ",", 
      RowBox[{"AxesLabel", "\[Rule]", 
       RowBox[{"{", 
        RowBox[{"None", ",", "None"}], "}"}]}], ",", 
      RowBox[{"PlotStyle", "\[Rule]", 
       RowBox[{"Directive", "[", 
        RowBox[{"{", 
         RowBox[{"Black", ",", 
          RowBox[{"Thickness", "[", "0.006", "]"}]}], "}"}], "]"}]}], ",", 
      RowBox[{"AxesOrigin", "\[Rule]", 
       RowBox[{"{", 
        RowBox[{
         RowBox[{"-", "1.5"}], ",", "0"}], "}"}]}], ",", 
      RowBox[{"AspectRatio", "\[Rule]", 
       RowBox[{"1", "/", "3"}]}], ",", 
      RowBox[{"Ticks", "\[Rule]", 
       RowBox[{"{", 
        RowBox[{
         RowBox[{"{", 
          RowBox[{
           RowBox[{"{", 
            RowBox[{"0", ",", "1963"}], "}"}], ",", 
           RowBox[{"{", 
            RowBox[{"4", ",", "1967"}], "}"}], ",", 
           RowBox[{"{", 
            RowBox[{"8", ",", "1971"}], "}"}], ",", 
           RowBox[{"{", 
            RowBox[{"12", ",", "1975"}], "}"}], ",", 
           RowBox[{"{", 
            RowBox[{"16", ",", "1979"}], "}"}], ",", 
           RowBox[{"{", 
            RowBox[{"20", ",", "1983"}], "}"}], ",", 
           RowBox[{"{", 
            RowBox[{"24", ",", "1987"}], "}"}], ",", 
           RowBox[{"{", 
            RowBox[{"28", ",", "1991"}], "}"}], ",", 
           RowBox[{"{", 
            RowBox[{"32", ",", "1995"}], "}"}], ",", 
           RowBox[{"{", 
            RowBox[{"36", ",", "1999"}], "}"}]}], "}"}], ",", "Automatic"}], 
        "}"}]}]}], "]"}], ",", 
    RowBox[{"ListPlot", "[", 
     RowBox[{"ta3", ",", 
      RowBox[{"PlotStyle", "\[Rule]", "Black"}], ",", 
      RowBox[{"PlotMarkers", "\[Rule]", " ", 
       RowBox[{"{", "\"\<\[FilledCircle]\>\"", "}"}]}], ",", 
      RowBox[{"PlotRange", "\[Rule]", "All"}], ",", 
      RowBox[{"AxesOrigin", "\[Rule]", 
       RowBox[{"{", 
        RowBox[{
         RowBox[{"-", "1.13"}], ",", "0"}], "}"}]}], ",", 
      RowBox[{"AspectRatio", "\[Rule]", 
       RowBox[{"1", "/", "3"}]}], ",", 
      RowBox[{"Ticks", "\[Rule]", 
       RowBox[{"{", 
        RowBox[{
         RowBox[{"{", 
          RowBox[{
           RowBox[{"{", 
            RowBox[{"0", ",", "1963"}], "}"}], ",", 
           RowBox[{"{", 
            RowBox[{"4", ",", "1967"}], "}"}], ",", 
           RowBox[{"{", 
            RowBox[{"8", ",", "1971"}], "}"}], ",", 
           RowBox[{"{", 
            RowBox[{"12", ",", "1975"}], "}"}], ",", 
           RowBox[{"{", 
            RowBox[{"16", ",", "1979"}], "}"}], ",", 
           RowBox[{"{", 
            RowBox[{"20", ",", "1983"}], "}"}], ",", 
           RowBox[{"{", 
            RowBox[{"24", ",", "1987"}], "}"}], ",", 
           RowBox[{"{", 
            RowBox[{"28", ",", "1991"}], "}"}], ",", 
           RowBox[{"{", 
            RowBox[{"32", ",", "1995"}], "}"}], ",", 
           RowBox[{"{", 
            RowBox[{"36", ",", "1999"}], "}"}]}], "}"}], ",", "Automatic"}], 
        "}"}]}], ",", 
      RowBox[{"Filling", "->", "Axis"}], ",", 
      RowBox[{"FillingStyle", "\[Rule]", "Gray"}]}], "]"}], ",", 
    RowBox[{"PlotRange", "\[Rule]", "All"}], ",", 
    RowBox[{"PlotLabel", "\[Rule]", " ", 
     RowBox[{"Style", "[", 
      RowBox[{"\"\<Market Share (Sapporo)\>\"", ",", "Bold"}], "]"}]}]}], 
   "]"}]}]], "Input",
 CellChangeTimes->{{3.6062075241222754`*^9, 3.6062075320043964`*^9}, {
   3.6062092195080767`*^9, 3.606209247532257*^9}, 3.6077717469335155`*^9, {
   3.6077718305773*^9, 3.6077718417024713`*^9}, {3.607771872461694*^9, 
   3.6077718792142973`*^9}, {3.607771910043521*^9, 3.6077719160873637`*^9}, {
   3.6077719493953753`*^9, 3.6077719986873827`*^9}, {3.6077720291441*^9, 
   3.607772054856995*^9}, {3.607772139352043*^9, 3.607772146713406*^9}, {
   3.6077722059105654`*^9, 3.6077722922843924`*^9}, {3.6077746619148455`*^9, 
   3.607774670127472*^9}, {3.6077748844855146`*^9, 3.6077748900681*^9}, 
   3.6077749366975665`*^9, {3.607774970016828*^9, 3.607774981387003*^9}, {
   3.60777744198108*^9, 3.6077774490661893`*^9}, 3.607777524977355*^9, {
   3.6077790211913366`*^9, 3.607779062353219*^9}, {3.6077790988612795`*^9, 
   3.6077791182490773`*^9}, {3.6078347111509323`*^9, 
   3.6078347807482233`*^9}, {3.6078348477672887`*^9, 3.607834873284253*^9}, {
   3.6078643070389338`*^9, 3.607864370057824*^9}, {3.607865652767666*^9, 
   3.607865690503952*^9}, {3.607865724161954*^9, 3.607865763742112*^9}, {
   3.6078658024472237`*^9, 3.6078658333081503`*^9}, {3.607865975049828*^9, 
   3.6078661201666203`*^9}, {3.607872081407977*^9, 3.607872085798829*^9}, {
   3.6079287636953373`*^9, 3.607928823995307*^9}, {3.650291722149026*^9, 
   3.6502917227680616`*^9}, {3.6505569573982*^9, 3.6505570071421995`*^9}, {
   3.6505570588781996`*^9, 3.6505570595532*^9}, {3.6505573949592*^9, 
   3.6505574191452*^9}, 3.6505576976112*^9, {3.6507252755286436`*^9, 
   3.650725305163644*^9}, 3.650947751682805*^9, {3.65128938591082*^9, 
   3.6512893864858527`*^9}, 3.651290046648612*^9}],

Cell[BoxData[
 RowBox[{
  RowBox[{"plMS", "=", 
   RowBox[{"Plot", "[", 
    RowBox[{
     RowBox[{"{", 
      RowBox[{"MS1a", ",", "MS2a", ",", "MS3a"}], "}"}], ",", 
     RowBox[{"{", 
      RowBox[{"t", ",", "0", ",", "37"}], "}"}], ",", 
     RowBox[{"PlotStyle", "\[Rule]", 
      RowBox[{"{", 
       RowBox[{
        RowBox[{"{", 
         RowBox[{"Gray", ",", 
          RowBox[{"Thickness", "[", "0.006", "]"}]}], "}"}], ",", 
        RowBox[{"{", 
         RowBox[{"Black", ",", 
          RowBox[{"Thickness", "[", "0.006", "]"}]}], "}"}], ",", 
        RowBox[{"{", 
         RowBox[{"Black", ",", 
          RowBox[{"Thickness", "[", "0.006", "]"}]}], "}"}]}], "}"}]}], ",", 
     RowBox[{"AxesOrigin", "\[Rule]", 
      RowBox[{"{", 
       RowBox[{
        RowBox[{"-", "1.13"}], ",", "0"}], "}"}]}], ",", 
     RowBox[{"AspectRatio", "\[Rule]", 
      RowBox[{"1", "/", "3"}]}], ",", 
     RowBox[{"Ticks", "\[Rule]", 
      RowBox[{"{", 
       RowBox[{
        RowBox[{"{", 
         RowBox[{
          RowBox[{"{", 
           RowBox[{"0", ",", "1963"}], "}"}], ",", 
          RowBox[{"{", 
           RowBox[{"4", ",", "1967"}], "}"}], ",", 
          RowBox[{"{", 
           RowBox[{"8", ",", "1971"}], "}"}], ",", 
          RowBox[{"{", 
           RowBox[{"12", ",", "1975"}], "}"}], ",", 
          RowBox[{"{", 
           RowBox[{"16", ",", "1979"}], "}"}], ",", 
          RowBox[{"{", 
           RowBox[{"20", ",", "1983"}], "}"}], ",", 
          RowBox[{"{", 
           RowBox[{"24", ",", "1987"}], "}"}], ",", 
          RowBox[{"{", 
           RowBox[{"28", ",", "1991"}], "}"}], ",", 
          RowBox[{"{", 
           RowBox[{"32", ",", "1995"}], "}"}], ",", 
          RowBox[{"{", 
           RowBox[{"36", ",", "1999"}], "}"}]}], "}"}], ",", "Automatic"}], 
       "}"}]}], ",", 
     RowBox[{"PlotRange", "\[Rule]", "All"}]}], "]"}]}], ";"}]], "Input",
 CellChangeTimes->{{3.650635771178869*^9, 3.6506357752160997`*^9}, 
   3.65063582137774*^9, 3.6506360433774376`*^9, {3.6506364380240097`*^9, 
   3.650636442129245*^9}, {3.650637649912326*^9, 3.6506376535445337`*^9}, {
   3.6507253826316433`*^9, 3.6507253920206437`*^9}, {3.6507254231006436`*^9, 
   3.6507254338816433`*^9}, 3.6512900525799513`*^9}],

Cell[BoxData[
 RowBox[{"Show", "[", 
  RowBox[{"plList", ",", "plMS"}], "]"}]], "Input",
 CellChangeTimes->{{3.6506357883588514`*^9, 3.6506358054868307`*^9}, {
   3.6506359007742815`*^9, 3.6506359634388657`*^9}, {3.6506359934795837`*^9, 
   3.650636025358407*^9}, 3.650636060878439*^9, {3.650948837128409*^9, 
   3.650948837438409*^9}, 3.6509490403287086`*^9}],

Cell[BoxData["\[IndentingNewLine]"], "Input",
 CellChangeTimes->{3.6623722430606747`*^9}]
}, Open  ]],

Cell[CellGroupData[{

Cell["Estimated market shares (Fig.2)", "Subsubsection",
 CellChangeTimes->{{3.6062077807859693`*^9, 3.606207855953124*^9}, {
   3.60620799561627*^9, 3.6062080026398783`*^9}, {3.606208036080142*^9, 
   3.606208097000078*^9}, {3.6062081284245605`*^9, 3.6062081302245884`*^9}, {
   3.6062082289443555`*^9, 3.606208315325183*^9}, {3.606208360216623*^9, 
   3.606208379763423*^9}, {3.606208447496964*^9, 3.606208448856985*^9}, {
   3.6062090982007127`*^9, 3.6062091271599073`*^9}, {3.606209158711892*^9, 
   3.606209209575674*^9}, {3.6077754621800156`*^9, 3.6077754673209324`*^9}, {
   3.6502915957017937`*^9, 3.650291644100562*^9}, {3.6507216545226436`*^9, 
   3.6507216693566437`*^9}, 3.6512893667997265`*^9, {3.6622804643142385`*^9, 
   3.6622804744152546`*^9}, {3.662307509103443*^9, 3.6623075204914613`*^9}, {
   3.662371753047729*^9, 3.6623717571407356`*^9}}],

Cell[BoxData[{
 RowBox[{
  RowBox[{"data", "=", 
   RowBox[{"Table", "[", 
    RowBox[{
     RowBox[{"1963", "+", "x"}], ",", 
     RowBox[{"{", 
      RowBox[{"x", ",", "0", ",", "37"}], "}"}]}], "]"}]}], 
  ";"}], "\[IndentingNewLine]", 
 RowBox[{
  RowBox[{"number", "=", 
   RowBox[{"Table", "[", 
    RowBox[{"i", ",", 
     RowBox[{"{", 
      RowBox[{"i", ",", "12"}], "}"}]}], "]"}]}], 
  ";"}], "\[IndentingNewLine]", 
 RowBox[{
  RowBox[{"taTimes", "=", 
   RowBox[{"Append", "[", 
    RowBox[{
     RowBox[{
      RowBox[{"Table", "[", 
       RowBox[{
        RowBox[{"Table", "[", 
         RowBox[{
          RowBox[{
           RowBox[{"data", "[", 
            RowBox[{"[", "x", "]"}], "]"}], "[", 
           RowBox[{"number", "[", 
            RowBox[{"[", "n", "]"}], "]"}], "]"}], ",", 
          RowBox[{"{", 
           RowBox[{"n", ",", "12"}], "}"}]}], "]"}], ",", 
        RowBox[{"{", 
         RowBox[{"x", ",", "1", ",", "37"}], "}"}]}], "]"}], "//", 
      "Flatten"}], ",", 
     RowBox[{"2000", "[", "1", "]"}]}], "]"}]}], ";"}], "\[IndentingNewLine]", 
 RowBox[{
  RowBox[{"tabMSEp", "=", 
   RowBox[{"Table", "[", 
    RowBox[{
     RowBox[{"{", 
      RowBox[{
       RowBox[{"MS1a", "//.", 
        RowBox[{"t", "\[Rule]", "i"}]}], ",", 
       RowBox[{"MS2a", "//.", 
        RowBox[{"t", "\[Rule]", "i"}]}], ",", 
       RowBox[{"MS3a", "//.", 
        RowBox[{"t", "\[Rule]", "i"}]}]}], "}"}], ",", 
     RowBox[{"{", 
      RowBox[{"i", ",", "0", ",", "37", ",", 
       RowBox[{"1", "/", "12"}]}], "}"}]}], "]"}]}], 
  ";"}], "\[IndentingNewLine]", 
 RowBox[{"tabMSE", "=", 
  RowBox[{"Table", "[", 
   RowBox[{
    RowBox[{"Flatten", "[", 
     RowBox[{"{", 
      RowBox[{
       RowBox[{"taTimes", "[", 
        RowBox[{"[", "i", "]"}], "]"}], ",", 
       RowBox[{"tabMSEp", "[", 
        RowBox[{"[", "i", "]"}], "]"}]}], "}"}], "]"}], ",", 
    RowBox[{"{", 
     RowBox[{"i", ",", 
      RowBox[{"Length", "[", "tabMSEp", "]"}]}], "}"}]}], "]"}]}]}], "Input",
 CellChangeTimes->{{3.6622849644294634`*^9, 3.6622849728864765`*^9}, {
   3.6622850037525253`*^9, 3.662285047008593*^9}, {3.6622877625698657`*^9, 
   3.6622877804938936`*^9}, {3.662287839831987*^9, 3.662287842300991*^9}, {
   3.6623073908372555`*^9, 3.6623074288933153`*^9}, {3.662307473497387*^9, 
   3.662307483058402*^9}, 3.6623717649437475`*^9},
 CellID->1883],

Cell[BoxData[""], "Input",
 CellChangeTimes->{{3.662288051843322*^9, 3.6622881063194075`*^9}, {
   3.6622881628914957`*^9, 3.662288166230501*^9}, {3.66228822310559*^9, 
   3.6622882259045944`*^9}, 3.662288652601267*^9, {3.662288695076334*^9, 
   3.662288697463338*^9}, 3.6622898358931265`*^9, {3.6622903818249846`*^9, 
   3.662290417558041*^9}, {3.66229053137422*^9, 3.662290534975226*^9}, 
   3.662292058666621*^9, 3.6622925225273504`*^9, {3.6623074400913334`*^9, 
   3.662307480640398*^9}}],

Cell[BoxData[
 RowBox[{"Show", "[", 
  RowBox[{
   RowBox[{"ListPlot", "[", 
    RowBox[{
     RowBox[{"{", 
      RowBox[{
       RowBox[{"Table", "[", 
        RowBox[{
         RowBox[{"{", 
          RowBox[{
           RowBox[{"i", "//", "N"}], ",", 
           RowBox[{"MS1a", "//.", 
            RowBox[{"t", "\[Rule]", "i"}]}]}], "}"}], ",", 
         RowBox[{"{", 
          RowBox[{"i", ",", "0", ",", "37", ",", 
           RowBox[{"1", "/", "12"}]}], "}"}]}], "]"}], ",", "ta1"}], "}"}], 
     ",", 
     RowBox[{"PlotStyle", "\[Rule]", 
      RowBox[{"{", 
       RowBox[{"Black", ",", "Red"}], "}"}]}], ",", 
     RowBox[{"PlotMarkers", "\[Rule]", " ", 
      RowBox[{"{", 
       RowBox[{"\"\<\[FilledCircle]\>\"", ",", "\"\<\[FilledCircle]\>\""}], 
       "}"}]}], ",", 
     RowBox[{"PlotRange", "\[Rule]", "All"}], ",", 
     RowBox[{"AxesOrigin", "\[Rule]", 
      RowBox[{"{", 
       RowBox[{
        RowBox[{"-", "1.13"}], ",", "0"}], "}"}]}], ",", 
     RowBox[{"AspectRatio", "\[Rule]", 
      RowBox[{"1", "/", "3"}]}], ",", 
     RowBox[{"Ticks", "\[Rule]", 
      RowBox[{"{", 
       RowBox[{
        RowBox[{"{", 
         RowBox[{
          RowBox[{"{", 
           RowBox[{"0", ",", "1963"}], "}"}], ",", 
          RowBox[{"{", 
           RowBox[{"4", ",", "1967"}], "}"}], ",", 
          RowBox[{"{", 
           RowBox[{"8", ",", "1971"}], "}"}], ",", 
          RowBox[{"{", 
           RowBox[{"12", ",", "1975"}], "}"}], ",", 
          RowBox[{"{", 
           RowBox[{"16", ",", "1979"}], "}"}], ",", 
          RowBox[{"{", 
           RowBox[{"20", ",", "1983"}], "}"}], ",", 
          RowBox[{"{", 
           RowBox[{"24", ",", "1987"}], "}"}], ",", 
          RowBox[{"{", 
           RowBox[{"28", ",", "1991"}], "}"}], ",", 
          RowBox[{"{", 
           RowBox[{"32", ",", "1995"}], "}"}], ",", 
          RowBox[{"{", 
           RowBox[{"36", ",", "1999"}], "}"}]}], "}"}], ",", "Automatic"}], 
       "}"}]}], ",", 
     RowBox[{"Filling", "->", "Axis"}]}], "]"}], ",", 
   RowBox[{"PlotLabel", "\[Rule]", " ", 
    RowBox[{"Style", "[", 
     RowBox[{
     "\"\<Estimated vs historical market shares (Asahi)\>\"", ",", "Bold", 
      ",", "Black"}], "]"}]}], ",", 
   RowBox[{"PlotStyle", "\[Rule]", "Black"}]}], "]"}]], "Input",
 CellChangeTimes->{{3.662281499128847*^9, 3.6622815085858617`*^9}, {
   3.662281540312911*^9, 3.6622816222730403`*^9}, {3.6622816747791224`*^9, 
   3.6622817331162133`*^9}, {3.662281841254382*^9, 3.662281887283454*^9}, {
   3.662294310122162*^9, 3.6622943119181643`*^9}, {3.6622950770817804`*^9, 
   3.6622950820197887`*^9}, {3.662295146501891*^9, 3.6622951638689184`*^9}, 
   3.662295658793702*^9}],

Cell[BoxData[
 RowBox[{"Show", "[", 
  RowBox[{
   RowBox[{"ListPlot", "[", 
    RowBox[{
     RowBox[{"{", 
      RowBox[{
       RowBox[{"Table", "[", 
        RowBox[{
         RowBox[{"{", 
          RowBox[{
           RowBox[{"i", "//", "N"}], ",", 
           RowBox[{"MS2a", "//.", 
            RowBox[{"t", "\[Rule]", "i"}]}]}], "}"}], ",", 
         RowBox[{"{", 
          RowBox[{"i", ",", "0", ",", "37", ",", 
           RowBox[{"1", "/", "12"}]}], "}"}]}], "]"}], ",", "ta2"}], "}"}], 
     ",", 
     RowBox[{"PlotStyle", "\[Rule]", 
      RowBox[{"{", 
       RowBox[{"Black", ",", "Red"}], "}"}]}], ",", 
     RowBox[{"PlotMarkers", "\[Rule]", " ", 
      RowBox[{"{", 
       RowBox[{"\"\<\[FilledCircle]\>\"", ",", "\"\<\[FilledCircle]\>\""}], 
       "}"}]}], ",", 
     RowBox[{"PlotRange", "\[Rule]", "All"}], ",", 
     RowBox[{"AxesOrigin", "\[Rule]", 
      RowBox[{"{", 
       RowBox[{
        RowBox[{"-", "1.13"}], ",", "0"}], "}"}]}], ",", 
     RowBox[{"AspectRatio", "\[Rule]", 
      RowBox[{"1", "/", "3"}]}], ",", 
     RowBox[{"Ticks", "\[Rule]", 
      RowBox[{"{", 
       RowBox[{
        RowBox[{"{", 
         RowBox[{
          RowBox[{"{", 
           RowBox[{"0", ",", "1963"}], "}"}], ",", 
          RowBox[{"{", 
           RowBox[{"4", ",", "1967"}], "}"}], ",", 
          RowBox[{"{", 
           RowBox[{"8", ",", "1971"}], "}"}], ",", 
          RowBox[{"{", 
           RowBox[{"12", ",", "1975"}], "}"}], ",", 
          RowBox[{"{", 
           RowBox[{"16", ",", "1979"}], "}"}], ",", 
          RowBox[{"{", 
           RowBox[{"20", ",", "1983"}], "}"}], ",", 
          RowBox[{"{", 
           RowBox[{"24", ",", "1987"}], "}"}], ",", 
          RowBox[{"{", 
           RowBox[{"28", ",", "1991"}], "}"}], ",", 
          RowBox[{"{", 
           RowBox[{"32", ",", "1995"}], "}"}], ",", 
          RowBox[{"{", 
           RowBox[{"36", ",", "1999"}], "}"}]}], "}"}], ",", "Automatic"}], 
       "}"}]}], ",", 
     RowBox[{"Filling", "->", "Axis"}], ",", 
     RowBox[{"FillingStyle", "\[Rule]", "Automatic"}]}], "]"}], ",", 
   RowBox[{"PlotLabel", "\[Rule]", " ", 
    RowBox[{"Style", "[", 
     RowBox[{
     "\"\<Estimated vs historical market shares (Kirin)\>\"", ",", "Bold", 
      ",", "Black"}], "]"}]}], ",", 
   RowBox[{"PlotStyle", "\[Rule]", "Black"}]}], "]"}]], "Input",
 CellChangeTimes->{{3.6622819290495195`*^9, 3.6622819325995255`*^9}, {
   3.6622944701054144`*^9, 3.6622945248724995`*^9}, 3.662294561927558*^9, {
   3.662294624948657*^9, 3.6622946441626883`*^9}, {3.66229507038877*^9, 
   3.6622950745627766`*^9}, 3.662295128653863*^9, 3.662295172780933*^9, 
   3.6622956532976894`*^9}],

Cell[BoxData[
 RowBox[{"Show", "[", 
  RowBox[{
   RowBox[{"ListPlot", "[", 
    RowBox[{
     RowBox[{"{", 
      RowBox[{
       RowBox[{"Table", "[", 
        RowBox[{
         RowBox[{"{", 
          RowBox[{
           RowBox[{"i", "//", "N"}], ",", 
           RowBox[{"MS3a", "//.", 
            RowBox[{"t", "\[Rule]", "i"}]}]}], "}"}], ",", 
         RowBox[{"{", 
          RowBox[{"i", ",", "0", ",", "37", ",", 
           RowBox[{"1", "/", "12"}]}], "}"}]}], "]"}], ",", "ta3"}], "}"}], 
     ",", 
     RowBox[{"PlotStyle", "\[Rule]", 
      RowBox[{"{", 
       RowBox[{"Black", ",", "Red"}], "}"}]}], ",", 
     RowBox[{"PlotMarkers", "\[Rule]", " ", 
      RowBox[{"{", 
       RowBox[{"\"\<\[FilledCircle]\>\"", ",", "\"\<\[FilledCircle]\>\""}], 
       "}"}]}], ",", 
     RowBox[{"AxesOrigin", "\[Rule]", 
      RowBox[{"{", 
       RowBox[{
        RowBox[{"-", "1.13"}], ",", "0"}], "}"}]}], ",", 
     RowBox[{"PlotRange", "\[Rule]", 
      RowBox[{"{", 
       RowBox[{"All", ",", 
        RowBox[{"{", 
         RowBox[{"0", ",", "0.28"}], "}"}]}], "}"}]}], ",", 
     RowBox[{"AspectRatio", "\[Rule]", 
      RowBox[{"1", "/", "3"}]}], ",", 
     RowBox[{"Ticks", "\[Rule]", 
      RowBox[{"{", 
       RowBox[{
        RowBox[{"{", 
         RowBox[{
          RowBox[{"{", 
           RowBox[{"0", ",", "1963"}], "}"}], ",", 
          RowBox[{"{", 
           RowBox[{"4", ",", "1967"}], "}"}], ",", 
          RowBox[{"{", 
           RowBox[{"8", ",", "1971"}], "}"}], ",", 
          RowBox[{"{", 
           RowBox[{"12", ",", "1975"}], "}"}], ",", 
          RowBox[{"{", 
           RowBox[{"16", ",", "1979"}], "}"}], ",", 
          RowBox[{"{", 
           RowBox[{"20", ",", "1983"}], "}"}], ",", 
          RowBox[{"{", 
           RowBox[{"24", ",", "1987"}], "}"}], ",", 
          RowBox[{"{", 
           RowBox[{"28", ",", "1991"}], "}"}], ",", 
          RowBox[{"{", 
           RowBox[{"32", ",", "1995"}], "}"}], ",", 
          RowBox[{"{", 
           RowBox[{"36", ",", "1999"}], "}"}]}], "}"}], ",", "Automatic"}], 
       "}"}]}], ",", 
     RowBox[{"Filling", "->", "Axis"}]}], "]"}], ",", 
   RowBox[{"PlotLabel", "\[Rule]", " ", 
    RowBox[{"Style", "[", 
     RowBox[{
     "\"\<Estimated vs historical market shares (Sapporo)\>\"", ",", "Bold", 
      ",", "Black"}], "]"}]}], ",", 
   RowBox[{"PlotStyle", "\[Rule]", "Black"}]}], "]"}]], "Input",
 CellChangeTimes->{{3.66228194181654*^9, 3.662281944634544*^9}, {
   3.662281978151596*^9, 3.662281987768611*^9}, {3.6622820705757403`*^9, 
   3.662282094714778*^9}, {3.662282312781119*^9, 3.6622824328133073`*^9}, {
   3.66229431548817*^9, 3.662294392419292*^9}, {3.6622944244523425`*^9, 
   3.6622944448693748`*^9}, {3.6622948734034543`*^9, 
   3.6622948830224695`*^9}, {3.662295000934661*^9, 3.6622950418277245`*^9}, 
   3.662295178548942*^9, {3.662295504410455*^9, 3.6622955259704895`*^9}, {
   3.6622956346006603`*^9, 3.6622956383326664`*^9}}]
}, Open  ]],

Cell[CellGroupData[{

Cell["\<\
Mean square error (MSE), mean absolute percentage error (MAPE), and \
fractional standard deviation (FS)\
\>", "Subsubsection",
 CellChangeTimes->{{3.6075813987757*^9, 3.6075814295137*^9}, {
  3.6075830466837*^9, 3.6075830510267*^9}, {3.6086339582230644`*^9, 
  3.6086339623013964`*^9}, {3.608634022992011*^9, 3.6086340347738667`*^9}, {
  3.650292336775181*^9, 3.6502924090703163`*^9}}],

Cell[BoxData[
 RowBox[{"\[IndentingNewLine]", 
  RowBox[{
   RowBox[{
    RowBox[{"MS11a", "=", 
     RowBox[{"Table", "[", 
      RowBox[{
       RowBox[{"MS1a", "/.", 
        RowBox[{"t", "\[Rule]", "i"}]}], ",", 
       RowBox[{"{", 
        RowBox[{"i", ",", "0", ",", "37"}], "}"}]}], "]"}]}], ";"}], 
   "\[IndentingNewLine]", 
   RowBox[{
    RowBox[{"MS21a", "=", 
     RowBox[{"Table", "[", 
      RowBox[{
       RowBox[{"MS2a", "/.", 
        RowBox[{"t", "\[Rule]", "i"}]}], ",", 
       RowBox[{"{", 
        RowBox[{"i", ",", "0", ",", "37"}], "}"}]}], "]"}]}], ";"}], 
   "\[IndentingNewLine]", 
   RowBox[{
    RowBox[{"MS31a", "=", 
     RowBox[{"Table", "[", 
      RowBox[{
       RowBox[{"MS3a", "/.", 
        RowBox[{"t", "\[Rule]", "i"}]}], ",", 
       RowBox[{"{", 
        RowBox[{"i", ",", "0", ",", "37"}], "}"}]}], "]"}]}], 
    ";"}]}]}]], "Input",
 CellChangeTimes->{{3.6075816134187*^9, 3.6075816421867*^9}, 
   3.6075817521257*^9, {3.6075818369747*^9, 3.6075818764377003`*^9}, {
   3.6075831137747*^9, 3.6075831520837*^9}, {3.607775968971677*^9, 
   3.6077759955355225`*^9}, {3.607928970909096*^9, 3.6079289739717627`*^9}, {
   3.6079290713830004`*^9, 3.6079290716798916`*^9}, {3.6086339660828433`*^9, 
   3.6086339663016033`*^9}, {3.6502924706448374`*^9, 3.650292493616152*^9}, {
   3.6502939323854446`*^9, 3.65029394069592*^9}, {3.6507293008906436`*^9, 
   3.6507293106436434`*^9}, {3.6507294034376435`*^9, 3.650729405913644*^9}}],

Cell[BoxData[{
 RowBox[{
  RowBox[{"taxa", "=", 
   RowBox[{"Table", "[", 
    RowBox[{
     RowBox[{
      RowBox[{
       RowBox[{
        RowBox[{"Transpose", "[", "tab", "]"}], "[", 
        RowBox[{"[", "2", "]"}], "]"}], "[", 
       RowBox[{"[", 
        RowBox[{"i", "+", "1"}], "]"}], "]"}], "/", "100."}], ",", 
     RowBox[{"{", 
      RowBox[{"i", ",", "1", ",", "38"}], "}"}]}], "]"}]}], 
  ";"}], "\[IndentingNewLine]", 
 RowBox[{
  RowBox[{"taya", "=", 
   RowBox[{"Table", "[", 
    RowBox[{
     RowBox[{
      RowBox[{
       RowBox[{
        RowBox[{"Transpose", "[", "tab", "]"}], "[", 
        RowBox[{"[", "3", "]"}], "]"}], "[", 
       RowBox[{"[", 
        RowBox[{"i", "+", "1"}], "]"}], "]"}], "/", "100."}], ",", 
     RowBox[{"{", 
      RowBox[{"i", ",", "1", ",", "38"}], "}"}]}], "]"}]}], 
  ";"}], "\[IndentingNewLine]", 
 RowBox[{
  RowBox[{"taza", "=", 
   RowBox[{"Table", "[", 
    RowBox[{
     RowBox[{
      RowBox[{
       RowBox[{
        RowBox[{"Transpose", "[", "tab", "]"}], "[", 
        RowBox[{"[", "4", "]"}], "]"}], "[", 
       RowBox[{"[", 
        RowBox[{"i", "+", "1"}], "]"}], "]"}], "/", "100."}], ",", 
     RowBox[{"{", 
      RowBox[{"i", ",", "1", ",", "38"}], "}"}]}], "]"}]}], ";"}]}], "Input",
 CellChangeTimes->{{3.603213182429*^9, 3.603213264924*^9}, 3.60321336016*^9, 
   3.6032143975039997`*^9, {3.604919683676724*^9, 3.6049196843154836`*^9}, {
   3.604925891412692*^9, 3.6049258960722637`*^9}, 3.6049261406342754`*^9, 
   3.606142142845832*^9, {3.606207911931734*^9, 3.606207917980327*^9}, {
   3.6075819101837*^9, 3.6075819391257*^9}, {3.6077759967543216`*^9, 
   3.6077759979731336`*^9}, {3.6079289764250035`*^9, 
   3.6079289792845607`*^9}, {3.6507293193916435`*^9, 
   3.6507293228836436`*^9}, {3.6507293583186436`*^9, 
   3.6507293674386435`*^9}, {3.6507294075566435`*^9, 
   3.6507294563446436`*^9}, {3.6507295035886436`*^9, 3.650729505359644*^9}, {
   3.6507295719736433`*^9, 3.6507295943176436`*^9}}],

Cell[BoxData[
 RowBox[{
  RowBox[{"(*", "MSE", "*)"}], "\[IndentingNewLine]", 
  RowBox[{
   RowBox[{"MSE1", "=", 
    RowBox[{
     RowBox[{"(", 
      RowBox[{"1", "/", 
       RowBox[{"Length", "[", "taxa", "]"}]}], ")"}], "*", 
     RowBox[{"Sum", "[", 
      RowBox[{
       SuperscriptBox[
        RowBox[{"(", 
         RowBox[{
          RowBox[{"MS11a", "[", 
           RowBox[{"[", "j", "]"}], "]"}], "-", 
          RowBox[{"taxa", "[", 
           RowBox[{"[", "j", "]"}], "]"}]}], ")"}], "2"], ",", 
       RowBox[{"{", 
        RowBox[{"j", ",", "1", ",", 
         RowBox[{"Length", "[", "taxa", "]"}]}], "}"}]}], "]"}]}]}], 
   "\[IndentingNewLine]", 
   RowBox[{"MSE2", "=", 
    RowBox[{
     RowBox[{"(", 
      RowBox[{"1", "/", 
       RowBox[{"Length", "[", "taya", "]"}]}], ")"}], "*", 
     RowBox[{"Sum", "[", 
      RowBox[{
       SuperscriptBox[
        RowBox[{"(", 
         RowBox[{
          RowBox[{"MS21a", "[", 
           RowBox[{"[", "j", "]"}], "]"}], "-", 
          RowBox[{"taya", "[", 
           RowBox[{"[", "j", "]"}], "]"}]}], ")"}], "2"], ",", 
       RowBox[{"{", 
        RowBox[{"j", ",", "1", ",", 
         RowBox[{"Length", "[", "taya", "]"}]}], "}"}]}], "]"}]}]}], 
   "\[IndentingNewLine]", 
   RowBox[{"MSE3", "=", 
    RowBox[{
     RowBox[{"(", 
      RowBox[{"1", "/", 
       RowBox[{"Length", "[", "taza", "]"}]}], ")"}], "*", 
     RowBox[{"Sum", "[", 
      RowBox[{
       SuperscriptBox[
        RowBox[{"(", 
         RowBox[{
          RowBox[{"MS31a", "[", 
           RowBox[{"[", "j", "]"}], "]"}], "-", 
          RowBox[{"taza", "[", 
           RowBox[{"[", "j", "]"}], "]"}]}], ")"}], "2"], ",", 
       RowBox[{"{", 
        RowBox[{"j", ",", "1", ",", 
         RowBox[{"Length", "[", "taza", "]"}]}], "}"}]}], 
      "]"}]}]}]}]}]], "Input",
 CellChangeTimes->{{3.6075819696387*^9, 3.6075820548796997`*^9}, {
   3.6075831812817*^9, 3.6075832090027*^9}, {3.6077760046766024`*^9, 
   3.6077760120676117`*^9}, 3.607776058382515*^9, {3.607776434745577*^9, 
   3.6077764430741296`*^9}, {3.6502925078979683`*^9, 
   3.6502925370796375`*^9}, {3.6502925698985147`*^9, 
   3.6502925826022415`*^9}, {3.6502932691165075`*^9, 
   3.6502932818802376`*^9}, {3.6502933513362103`*^9, 
   3.6502933609037576`*^9}, {3.650293944137117*^9, 3.6502939455471973`*^9}}],

Cell[BoxData[
 RowBox[{
  RowBox[{"(*", "MAPE", "*)"}], "\[IndentingNewLine]", 
  RowBox[{
   RowBox[{"MAPE1", "=", 
    RowBox[{
     RowBox[{"(", 
      RowBox[{"1", "/", 
       RowBox[{"Length", "[", "taxa", "]"}]}], ")"}], "*", 
     RowBox[{"Sum", "[", 
      RowBox[{
       RowBox[{"Abs", "[", 
        RowBox[{
         RowBox[{"(", 
          RowBox[{
           RowBox[{"MS11a", "[", 
            RowBox[{"[", "j", "]"}], "]"}], "-", 
           RowBox[{"taxa", "[", 
            RowBox[{"[", "j", "]"}], "]"}]}], ")"}], "/", 
         RowBox[{"taxa", "[", 
          RowBox[{"[", "j", "]"}], "]"}]}], "]"}], ",", 
       RowBox[{"{", 
        RowBox[{"j", ",", "1", ",", 
         RowBox[{"Length", "[", "taxa", "]"}]}], "}"}]}], "]"}], "*", 
     "100"}]}], "\[IndentingNewLine]", 
   RowBox[{"MAPE2", "=", 
    RowBox[{
     RowBox[{"(", 
      RowBox[{"1", "/", 
       RowBox[{"Length", "[", "taya", "]"}]}], ")"}], "*", 
     RowBox[{"Sum", "[", 
      RowBox[{
       RowBox[{"Abs", "[", 
        RowBox[{
         RowBox[{"(", 
          RowBox[{
           RowBox[{"MS21a", "[", 
            RowBox[{"[", "j", "]"}], "]"}], "-", 
           RowBox[{"taya", "[", 
            RowBox[{"[", "j", "]"}], "]"}]}], ")"}], "/", 
         RowBox[{"taya", "[", 
          RowBox[{"[", "j", "]"}], "]"}]}], "]"}], ",", 
       RowBox[{"{", 
        RowBox[{"j", ",", "1", ",", 
         RowBox[{"Length", "[", "taya", "]"}]}], "}"}]}], "]"}], "*", 
     "100"}]}], "\[IndentingNewLine]", 
   RowBox[{"MAPE3", "=", 
    RowBox[{
     RowBox[{"(", 
      RowBox[{"1", "/", 
       RowBox[{"Length", "[", "taza", "]"}]}], ")"}], "*", 
     RowBox[{"Sum", "[", 
      RowBox[{
       RowBox[{"Abs", "[", 
        RowBox[{
         RowBox[{"(", 
          RowBox[{
           RowBox[{"MS31a", "[", 
            RowBox[{"[", "j", "]"}], "]"}], "-", 
           RowBox[{"taza", "[", 
            RowBox[{"[", "j", "]"}], "]"}]}], ")"}], "/", 
         RowBox[{"taza", "[", 
          RowBox[{"[", "j", "]"}], "]"}]}], "]"}], ",", 
       RowBox[{"{", 
        RowBox[{"j", ",", "1", ",", 
         RowBox[{"Length", "[", "taza", "]"}]}], "}"}]}], "]"}], "*", 
     "100"}]}]}]}]], "Input",
 CellChangeTimes->{{3.6075819696387*^9, 3.6075820548796997`*^9}, {
   3.6075831812817*^9, 3.6075832090027*^9}, {3.6077760046766024`*^9, 
   3.6077760120676117`*^9}, 3.607776058382515*^9, {3.607776434745577*^9, 
   3.6077764430741296`*^9}, {3.6502925078979683`*^9, 
   3.6502925370796375`*^9}, {3.6502925698985147`*^9, 
   3.6502925826022415`*^9}, {3.650292900652433*^9, 3.650292901096458*^9}, {
   3.650292935734439*^9, 3.650292941579774*^9}, {3.6502930936614723`*^9, 
   3.650293095427573*^9}, {3.6502931349058313`*^9, 3.6502931610953293`*^9}, {
   3.6502933425387073`*^9, 3.6502933473029795`*^9}, {3.650293948425362*^9, 
   3.650293952289583*^9}}],

Cell[BoxData[
 RowBox[{
  RowBox[{"(*", "FS", "*)"}], "\[IndentingNewLine]", 
  RowBox[{
   RowBox[{"FS1", "=", 
    RowBox[{"2", "*", 
     RowBox[{
      RowBox[{"(", 
       RowBox[{
        RowBox[{"StandardDeviation", "[", "taxa", "]"}], "-", 
        RowBox[{"StandardDeviation", "[", "MS11a", "]"}]}], ")"}], "/", 
      RowBox[{"(", 
       RowBox[{
        RowBox[{"StandardDeviation", "[", "taxa", "]"}], "+", 
        RowBox[{"StandardDeviation", "[", "MS11a", "]"}]}], ")"}]}]}]}], 
   "\[IndentingNewLine]", 
   RowBox[{"FS2", "=", 
    RowBox[{"2", "*", 
     RowBox[{
      RowBox[{"(", 
       RowBox[{
        RowBox[{"StandardDeviation", "[", "taya", "]"}], "-", 
        RowBox[{"StandardDeviation", "[", "MS21a", "]"}]}], ")"}], "/", 
      RowBox[{"(", 
       RowBox[{
        RowBox[{"StandardDeviation", "[", "taya", "]"}], "+", 
        RowBox[{"StandardDeviation", "[", "MS21a", "]"}]}], ")"}]}]}]}], 
   "\[IndentingNewLine]", 
   RowBox[{"FS3", "=", 
    RowBox[{"2", "*", 
     RowBox[{
      RowBox[{"(", 
       RowBox[{
        RowBox[{"StandardDeviation", "[", "taza", "]"}], "-", 
        RowBox[{"StandardDeviation", "[", "MS31a", "]"}]}], ")"}], "/", 
      RowBox[{"(", 
       RowBox[{
        RowBox[{"StandardDeviation", "[", "taza", "]"}], "+", 
        RowBox[{"StandardDeviation", "[", "MS31a", "]"}]}], 
       ")"}]}]}]}]}]}]], "Input",
 CellChangeTimes->{{3.6502935550038595`*^9, 3.6502937210093546`*^9}, {
  3.650293955164747*^9, 3.650293960649061*^9}}]
}, Open  ]],

Cell[CellGroupData[{

Cell["Graphical representation of the competitive role", "Subsubsection",
 CellChangeTimes->{{3.6062077807859693`*^9, 3.606207855953124*^9}, {
   3.60620799561627*^9, 3.6062080026398783`*^9}, {3.606208036080142*^9, 
   3.606208097000078*^9}, {3.6062081284245605`*^9, 3.6062081302245884`*^9}, {
   3.6062082289443555`*^9, 3.606208315325183*^9}, {3.606208360216623*^9, 
   3.606208379763423*^9}, {3.606208423682598*^9, 3.6062084290174303`*^9}, 
   3.6062084838100224`*^9, {3.6062085392961245`*^9, 3.6062085472959976`*^9}, 
   3.6075791730957003`*^9, {3.650288849953746*^9, 3.6502888677007613`*^9}, {
   3.650627968450578*^9, 3.650627972717822*^9}, {3.661782129018883*^9, 
   3.661782144748905*^9}, 3.6622805446183643`*^9, {3.6623717894947863`*^9, 
   3.6623718044398093`*^9}}],

Cell[BoxData[{
 RowBox[{"G1", "=", 
  RowBox[{"D", "[", 
   RowBox[{"fitUtil1modP", ",", "t"}], "]"}]}], "\[IndentingNewLine]", 
 RowBox[{"G2", "=", 
  RowBox[{"D", "[", 
   RowBox[{"fitUtil2modP", ",", "t"}], "]"}]}], "\[IndentingNewLine]", 
 RowBox[{"G3", "=", 
  RowBox[{"D", "[", 
   RowBox[{"fitUtil3modP", ",", "t"}], "]"}]}]}], "Input",
 CellChangeTimes->{{3.650462329748*^9, 3.6504623569449997`*^9}, {
  3.6507254510396433`*^9, 3.6507254674296436`*^9}}],

Cell[BoxData[{
 RowBox[{"r1", "=", 
  RowBox[{
   RowBox[{"Reduce", "[", 
    RowBox[{
     RowBox[{
      RowBox[{"G1", "\[Equal]", "0"}], "&&", 
      RowBox[{"0", "\[LessEqual]", "t", "\[LessEqual]", "37"}]}], ",", "t", 
     ",", "Reals"}], "]"}], "//", "Chop"}]}], "\[IndentingNewLine]", 
 RowBox[{"r2", "=", 
  RowBox[{
   RowBox[{"Reduce", "[", 
    RowBox[{
     RowBox[{
      RowBox[{"G2", "\[Equal]", "0"}], "&&", 
      RowBox[{"0", "\[LessEqual]", "t", "\[LessEqual]", "37"}]}], ",", "t", 
     ",", "Reals"}], "]"}], "//", "Chop"}]}], "\[IndentingNewLine]", 
 RowBox[{"r3", "=", 
  RowBox[{
   RowBox[{"Reduce", "[", 
    RowBox[{
     RowBox[{
      RowBox[{"G3", "\[Equal]", "0"}], "&&", 
      RowBox[{"0", "\[LessEqual]", "t", "\[LessEqual]", "37"}]}], ",", "t", 
     ",", "Reals"}], "]"}], "//", "Chop"}]}]}], "Input",
 CellChangeTimes->{{3.650462448865*^9, 3.6504625456*^9}, {3.650462582578*^9, 
  3.6504625894379997`*^9}, {3.6506284261027546`*^9, 3.650628427562838*^9}, {
  3.6506285100215545`*^9, 3.6506285121386757`*^9}, {3.6507254968756437`*^9, 
  3.6507255101026435`*^9}, {3.65129007231608*^9, 3.651290079801508*^9}}],

Cell[BoxData[{
 RowBox[{"r1", "[", 
  RowBox[{"[", "2", "]"}], "]"}], "\[IndentingNewLine]", 
 RowBox[{"r3", "[", 
  RowBox[{"[", "2", "]"}], "]"}]}], "Input",
 CellChangeTimes->{{3.650628430851026*^9, 3.6506284568245115`*^9}, {
  3.6506285177819977`*^9, 3.6506285183610315`*^9}, {3.650725528748644*^9, 
  3.6507255404886436`*^9}}],

Cell[BoxData[
 RowBox[{
  RowBox[{"line1", "=", 
   RowBox[{"ParametricPlot", "[", 
    RowBox[{
     RowBox[{"{", 
      RowBox[{
       RowBox[{"r1", "[", 
        RowBox[{"[", "2", "]"}], "]"}], ",", "x"}], "}"}], ",", 
     RowBox[{"{", 
      RowBox[{"x", ",", 
       RowBox[{"-", "0.4"}], ",", "0.6"}], "}"}], ",", 
     RowBox[{"PlotStyle", "\[Rule]", 
      RowBox[{"{", 
       RowBox[{
        RowBox[{"Directive", "[", 
         RowBox[{
          RowBox[{"RGBColor", "[", 
           RowBox[{"0", ",", "0", ",", "0"}], "]"}], ",", "Dashed"}], "]"}], 
        ",", 
        RowBox[{"Thickness", "[", "0.003", "]"}]}], "}"}]}], ",", 
     RowBox[{"AxesOrigin", "\[Rule]", 
      RowBox[{"{", 
       RowBox[{"0", ",", "0"}], "}"}]}], ",", 
     RowBox[{"Ticks", "\[Rule]", 
      RowBox[{"{", 
       RowBox[{
        RowBox[{"{", 
         RowBox[{
          RowBox[{"{", 
           RowBox[{"0", ",", "1963"}], "}"}], ",", 
          RowBox[{"{", 
           RowBox[{"4", ",", "1967"}], "}"}], ",", 
          RowBox[{"{", 
           RowBox[{"8", ",", "1971"}], "}"}], ",", 
          RowBox[{"{", 
           RowBox[{"12", ",", "1975"}], "}"}], ",", 
          RowBox[{"{", 
           RowBox[{"16", ",", "1979"}], "}"}], ",", 
          RowBox[{"{", 
           RowBox[{"20", ",", "1983"}], "}"}], ",", 
          RowBox[{"{", 
           RowBox[{"24", ",", "1987"}], "}"}], ",", 
          RowBox[{"{", 
           RowBox[{"28", ",", "1991"}], "}"}], ",", 
          RowBox[{"{", 
           RowBox[{"32", ",", "1995"}], "}"}], ",", 
          RowBox[{"{", 
           RowBox[{"36", ",", "1999"}], "}"}]}], "}"}], ",", "Automatic"}], 
       "}"}]}]}], "]"}]}], ";"}]], "Input",
 CellChangeTimes->{{3.610971871497408*^9, 3.610971873496745*^9}, {
   3.6109719249610434`*^9, 3.6109720204957385`*^9}, {3.6109753747769246`*^9, 
   3.610975406968381*^9}, 3.610975561507412*^9, {3.6119080141035037`*^9, 
   3.611908015411375*^9}, {3.65054476440625*^9, 3.6505447649375*^9}, {
   3.6505582947822*^9, 3.6505583071632*^9}, 3.6505583627721996`*^9, {
   3.6505590805801997`*^9, 3.6505590922181997`*^9}, 3.6506285816926537`*^9, {
   3.650628652204687*^9, 3.6506286553538666`*^9}, {3.650631380762751*^9, 
   3.6506313812727804`*^9}, {3.650707154236644*^9, 3.6507071729296436`*^9}, 
   3.6507255498836436`*^9, {3.650725595241644*^9, 3.6507256237076435`*^9}, 
   3.6507260162256436`*^9, 3.6507261301766434`*^9, 3.6507382604756436`*^9}],

Cell[BoxData[
 RowBox[{
  RowBox[{"line2", "=", 
   RowBox[{"ParametricPlot", "[", 
    RowBox[{
     RowBox[{"{", 
      RowBox[{
       RowBox[{"r3", "[", 
        RowBox[{"[", "2", "]"}], "]"}], ",", "x"}], "}"}], ",", 
     RowBox[{"{", 
      RowBox[{"x", ",", 
       RowBox[{"-", "0.4"}], ",", "0.6"}], "}"}], ",", 
     RowBox[{"PlotStyle", "\[Rule]", 
      RowBox[{"{", 
       RowBox[{
        RowBox[{"Directive", "[", 
         RowBox[{
          RowBox[{"RGBColor", "[", 
           RowBox[{"0", ",", "0", ",", "0"}], "]"}], ",", "Dashed"}], "]"}], 
        ",", 
        RowBox[{"Thickness", "[", "0.003", "]"}]}], "}"}]}], ",", 
     RowBox[{"AxesOrigin", "\[Rule]", 
      RowBox[{"{", 
       RowBox[{"0", ",", "0"}], "}"}]}], ",", 
     RowBox[{"Ticks", "\[Rule]", 
      RowBox[{"{", 
       RowBox[{
        RowBox[{"{", 
         RowBox[{
          RowBox[{"{", 
           RowBox[{"0", ",", "1963"}], "}"}], ",", 
          RowBox[{"{", 
           RowBox[{"4", ",", "1967"}], "}"}], ",", 
          RowBox[{"{", 
           RowBox[{"8", ",", "1971"}], "}"}], ",", 
          RowBox[{"{", 
           RowBox[{"12", ",", "1975"}], "}"}], ",", 
          RowBox[{"{", 
           RowBox[{"16", ",", "1979"}], "}"}], ",", 
          RowBox[{"{", 
           RowBox[{"20", ",", "1983"}], "}"}], ",", 
          RowBox[{"{", 
           RowBox[{"24", ",", "1987"}], "}"}], ",", 
          RowBox[{"{", 
           RowBox[{"28", ",", "1991"}], "}"}], ",", 
          RowBox[{"{", 
           RowBox[{"32", ",", "1995"}], "}"}], ",", 
          RowBox[{"{", 
           RowBox[{"36", ",", "1999"}], "}"}]}], "}"}], ",", "Automatic"}], 
       "}"}]}]}], "]"}]}], ";"}]], "Input",
 CellChangeTimes->{{3.610971871497408*^9, 3.610971873496745*^9}, {
   3.6109719249610434`*^9, 3.6109720204957385`*^9}, 3.610974648684859*^9, {
   3.610974690635832*^9, 3.6109746908869996`*^9}, {3.6109753768963375`*^9, 
   3.610975410538761*^9}, 3.610975563855973*^9, {3.611908018905704*^9, 
   3.611908020005438*^9}, {3.650544767734375*^9, 3.650544768203125*^9}, 
   3.65054494275*^9, {3.6505583005582*^9, 3.6505583131091995`*^9}, 
   3.6505584191751995`*^9, {3.6505590872942*^9, 3.6505590885951996`*^9}, 
   3.6506285897351136`*^9, 3.6506286602641478`*^9, {3.6506313844569626`*^9, 
   3.65063138493699*^9}, {3.6507071558016434`*^9, 3.6507071746006436`*^9}, 
   3.6507255676816435`*^9, {3.6507256163756437`*^9, 3.6507256217756433`*^9}, {
   3.6507256541866436`*^9, 3.6507256577636433`*^9}, 3.6507260202096434`*^9, 
   3.6507261317146435`*^9, 3.6507382677206435`*^9}],

Cell[BoxData[
 RowBox[{
  RowBox[{"plG", "=", 
   RowBox[{"Plot", "[", 
    RowBox[{
     RowBox[{"{", 
      RowBox[{"G1", ",", "G2", ",", "G3"}], "}"}], ",", 
     RowBox[{"{", 
      RowBox[{"t", ",", "0", ",", "38"}], "}"}], ",", 
     RowBox[{"PlotRange", "\[Rule]", "All"}], ",", 
     RowBox[{"AxesOrigin", "\[Rule]", 
      RowBox[{"{", 
       RowBox[{"0", ",", "0"}], "}"}]}], ",", 
     RowBox[{"PlotStyle", "\[Rule]", 
      RowBox[{"{", 
       RowBox[{
        RowBox[{"{", 
         RowBox[{"Gray", ",", 
          RowBox[{"Thickness", "[", "0.006", "]"}]}], "}"}], ",", 
        RowBox[{"{", 
         RowBox[{"Black", ",", 
          RowBox[{"Thickness", "[", "0.006", "]"}]}], "}"}], ",", 
        RowBox[{"{", 
         RowBox[{"Black", ",", 
          RowBox[{"Thickness", "[", "0.006", "]"}], ",", "Dashed"}], "}"}]}], 
       "}"}]}]}], "]"}]}], ";"}]], "Input",
 CellChangeTimes->{{3.6504621796540003`*^9, 3.650462233406*^9}, {
   3.650462291576*^9, 3.650462398966*^9}, {3.6506280453849783`*^9, 
   3.650628051761343*^9}, {3.65062809628189*^9, 3.650628138713317*^9}, {
   3.6506282093093543`*^9, 3.650628221344043*^9}, {3.650628530766741*^9, 
   3.6506285326178465`*^9}, 3.6506287937697835`*^9, {3.6506314072962685`*^9, 
   3.650631407632288*^9}, 3.6506377298718996`*^9, 3.650705293748644*^9, 
   3.6507070811366434`*^9, 3.6507071171066437`*^9, {3.6507072823256435`*^9, 
   3.6507072847256436`*^9}, 3.6507073293366437`*^9, 3.6507216210546436`*^9, {
   3.650725666781644*^9, 3.650725679116644*^9}, {3.650725710913644*^9, 
   3.6507257178346434`*^9}, 3.6507291473896437`*^9}]
}, Open  ]],

Cell[CellGroupData[{

Cell["Figure 4", "Subsubsection",
 CellChangeTimes->{{3.6509460133490677`*^9, 3.650946026957088*^9}, 
   3.650947019613721*^9, {3.650947157525925*^9, 3.6509471636949344`*^9}, {
   3.6617821363688936`*^9, 3.661782137268895*^9}, 3.662280604182458*^9, {
   3.6623718093738174`*^9, 3.662371812453822*^9}}],

Cell[BoxData[
 RowBox[{"Show", "[", 
  RowBox[{"plG", ",", "line1", ",", "line2", ",", 
   RowBox[{"AxesOrigin", "\[Rule]", 
    RowBox[{"{", 
     RowBox[{
      RowBox[{"-", "1.5"}], ",", "0"}], "}"}]}], ",", 
   RowBox[{"Ticks", "\[Rule]", 
    RowBox[{"{", 
     RowBox[{
      RowBox[{"{", 
       RowBox[{
        RowBox[{"{", 
         RowBox[{"0", ",", "1963"}], "}"}], ",", 
        RowBox[{"{", 
         RowBox[{"4", ",", "1967"}], "}"}], ",", 
        RowBox[{"{", 
         RowBox[{"8", ",", "1971"}], "}"}], ",", 
        RowBox[{"{", 
         RowBox[{"12", ",", "1975"}], "}"}], ",", 
        RowBox[{"{", 
         RowBox[{"16", ",", "1979"}], "}"}], ",", 
        RowBox[{"{", 
         RowBox[{"20", ",", "1983"}], "}"}], ",", 
        RowBox[{"{", 
         RowBox[{"24", ",", "1987"}], "}"}], ",", 
        RowBox[{"{", 
         RowBox[{"28", ",", "1991"}], "}"}], ",", 
        RowBox[{"{", 
         RowBox[{"32", ",", "1995"}], "}"}], ",", 
        RowBox[{"{", 
         RowBox[{"36", ",", "1999"}], "}"}]}], "}"}], ",", "Automatic"}], 
     "}"}]}], ",", 
   RowBox[{"Epilog", "\[Rule]", 
    RowBox[{"{", 
     RowBox[{
      RowBox[{"Inset", "[", 
       RowBox[{
        RowBox[{"Style", "[", 
         RowBox[{"\"\<Mutualism\>\"", ",", "Bold", ",", "12"}], "]"}], ",", 
        RowBox[{"{", 
         RowBox[{"8.5", ",", "0.22"}], "}"}]}], "]"}], ",", 
      RowBox[{"Inset", "[", 
       RowBox[{
        RowBox[{"Style", "[", 
         RowBox[{"\"\<Mutualism\>\"", ",", "Bold", ",", "12"}], "]"}], ",", 
        RowBox[{"{", 
         RowBox[{"23.5", ",", "0.22"}], "}"}]}], "]"}], ",", 
      RowBox[{"Inset", "[", 
       RowBox[{
        RowBox[{"Style", "[", 
         RowBox[{"\"\<K&S\>\"", ",", "Bold", ",", "12"}], "]"}], ",", 
        RowBox[{"{", 
         RowBox[{"23.5", ",", "0.19"}], "}"}]}], "]"}], ",", 
      RowBox[{"Inset", "[", 
       RowBox[{
        RowBox[{"Style", "[", 
         RowBox[{"\"\<Prey-Predator\>\"", ",", "Bold", ",", "12"}], "]"}], 
        ",", 
        RowBox[{"{", 
         RowBox[{"23.5", ",", "0.129"}], "}"}]}], "]"}], ",", 
      RowBox[{"Inset", "[", 
       RowBox[{
        RowBox[{"Style", "[", 
         RowBox[{"\"\<A&S and A&K\>\"", ",", "Bold", ",", "12"}], "]"}], ",", 
        RowBox[{"{", 
         RowBox[{"23.5", ",", "0.099"}], "}"}]}], "]"}], ",", 
      RowBox[{"Inset", "[", 
       RowBox[{
        RowBox[{"Style", "[", 
         RowBox[{
         "\"\<\!\(\*SubscriptBox[\(g\), \(1\)]\)\>\"", ",", "Bold", ",", 
          "Gray", ",", "12"}], "]"}], ",", 
        RowBox[{"{", 
         RowBox[{"0.7", ",", 
          RowBox[{"-", "0.22"}]}], "}"}]}], "]"}], ",", 
      RowBox[{"Inset", "[", 
       RowBox[{
        RowBox[{"Style", "[", 
         RowBox[{
         "\"\<\!\(\*SubscriptBox[\(g\), \(3\)]\)\>\"", ",", "Bold", ",", 
          "12"}], "]"}], ",", 
        RowBox[{"{", 
         RowBox[{"0.7", ",", 
          RowBox[{"-", "0.123"}]}], "}"}]}], "]"}], ",", 
      RowBox[{"Inset", "[", 
       RowBox[{
        RowBox[{"Style", "[", 
         RowBox[{
         "\"\<\!\(\*SubscriptBox[\(g\), \(2\)]\)\>\"", ",", "Bold", ",", 
          "12"}], "]"}], ",", 
        RowBox[{"{", 
         RowBox[{"0.7", ",", 
          RowBox[{"-", "0.06"}]}], "}"}]}], "]"}], ",", 
      RowBox[{"Inset", "[", 
       RowBox[{
        RowBox[{"Style", "[", 
         RowBox[{"\"\<Pure competition\>\"", ",", "Bold", ",", "12"}], "]"}], 
        ",", 
        RowBox[{"{", 
         RowBox[{"33.2", ",", "0.22"}], "}"}]}], "]"}], ",", 
      RowBox[{"Inset", "[", 
       RowBox[{
        RowBox[{"Style", "[", 
         RowBox[{"\"\<A&S\>\"", ",", "Bold", ",", "12"}], "]"}], ",", 
        RowBox[{"{", 
         RowBox[{"33.2", ",", "0.19"}], "}"}]}], "]"}], ",", 
      RowBox[{"Inset", "[", 
       RowBox[{
        RowBox[{"Style", "[", 
         RowBox[{"\"\<Prey-Predator\>\"", ",", "Bold", ",", "12"}], "]"}], 
        ",", 
        RowBox[{"{", 
         RowBox[{"33.2", ",", "0.09"}], "}"}]}], "]"}], ",", 
      RowBox[{"Inset", "[", 
       RowBox[{
        RowBox[{"Style", "[", 
         RowBox[{"\"\<K&A and K&S\>\"", ",", "Bold", ",", "12"}], "]"}], ",", 
        RowBox[{"{", 
         RowBox[{"33.2", ",", "0.06"}], "}"}]}], "]"}]}], "}"}]}], ",", 
   RowBox[{"PlotRange", "\[Rule]", 
    RowBox[{"{", 
     RowBox[{"All", ",", 
      RowBox[{"{", 
       RowBox[{
        RowBox[{"-", "0.25"}], ",", "0.25"}], "}"}]}], "}"}]}]}], 
  "]"}]], "Input",
 CellChangeTimes->{{3.6506286055840197`*^9, 3.6506286318085203`*^9}, {
   3.6506286804012995`*^9, 3.6506287032866087`*^9}, {3.650628734510394*^9, 
   3.6506287423668437`*^9}, {3.6506287745146823`*^9, 3.6506287786909213`*^9}, 
   3.650631422673148*^9, {3.6506317175620155`*^9, 3.6506317613615203`*^9}, {
   3.65063179545147*^9, 3.650631829168399*^9}, {3.6506322620241566`*^9, 
   3.6506324266115704`*^9}, {3.6506324976526337`*^9, 3.65063251244948*^9}, {
   3.65063255353983*^9, 3.650632584898624*^9}, {3.6506326618020225`*^9, 
   3.6506326922517643`*^9}, {3.6506330869243383`*^9, 3.650633145124667*^9}, {
   3.6506332082672787`*^9, 3.6506332214600334`*^9}, {3.6506332923390875`*^9, 
   3.650633293451151*^9}, {3.650707341168644*^9, 3.650707447236644*^9}, {
   3.650707549123644*^9, 3.6507076197766438`*^9}, 3.650725727880644*^9, 
   3.6507257605606437`*^9, 3.650725840163644*^9, {3.6507260488306437`*^9, 
   3.6507260737526436`*^9}, {3.6507261557116437`*^9, 3.650726165649644*^9}, {
   3.6507262066556435`*^9, 3.6507262503366437`*^9}, {3.6507262949006433`*^9, 
   3.6507264565796432`*^9}, {3.6507266190036435`*^9, 
   3.6507267793386436`*^9}, {3.6507268523276434`*^9, 
   3.6507270285426435`*^9}, {3.650727058576644*^9, 3.6507271037436438`*^9}, {
   3.650728141859644*^9, 3.6507283768756437`*^9}, {3.650728407302644*^9, 
   3.6507284760286436`*^9}, {3.650728662637644*^9, 3.6507287103696437`*^9}, {
   3.6507287591146436`*^9, 3.6507288445226436`*^9}, {3.6507288950146437`*^9, 
   3.6507288954086437`*^9}, {3.6507289290306435`*^9, 
   3.6507289889196434`*^9}, {3.6509472600530767`*^9, 3.650947266843087*^9}, 
   3.6509477636808233`*^9, {3.650966606528693*^9, 3.6509666490751266`*^9}, {
   3.6622806543155355`*^9, 3.6622807385386677`*^9}}]
}, Open  ]]
}, Open  ]]
}, Open  ]],

Cell[CellGroupData[{

Cell["Cell phone telecommunications in Greece", "Section",
 CellChangeTimes->{
  3.603205971672654*^9, {3.604932474632122*^9, 3.60493248165773*^9}, {
   3.6062076443293724`*^9, 3.606207648208182*^9}, {3.650279775129696*^9, 
   3.650279802668271*^9}, 3.661784048429615*^9}],

Cell[CellGroupData[{

Cell["\<\
Market shares of the competitors Vodafone (Provider A), Cosmote (Provider B) \
and Wind (Provider C) over the period 1998-2007 (from Ref. [2] Table1, p.821 )\
\>", "Subsection",
 CellChangeTimes->{{3.6502798400314083`*^9, 3.65027988675708*^9}, {
   3.650279990533016*^9, 3.6502800162614875`*^9}, {3.650280441348801*^9, 
   3.650280513389922*^9}, 3.6623624658043547`*^9}],

Cell[BoxData[{
 RowBox[{"Off", "[", 
  StyleBox[
   RowBox[{"General", "::", "obspkg"}], "MessageName"], 
  StyleBox["]", "MessageName"]}], "\[IndentingNewLine]", 
 RowBox[{"Off", "[", 
  StyleBox[
   RowBox[{"FindFit", "::", "lmnl"}], "MessageName"], 
  "]"}], "\[IndentingNewLine]", 
 RowBox[{"Off", "[", 
  StyleBox[
   RowBox[{"Reduce", "::", "ratnz"}], "MessageName"], "]"}]}], "Input",
 CellChangeTimes->{{3.6506362157962995`*^9, 3.6506362196145177`*^9}, {
  3.6623042258512473`*^9, 3.6623042317012568`*^9}}],

Cell[BoxData[
 RowBox[{"Needs", "[", "\"\<PlotLegends`\>\"", "]"}]], "Input",
 CellChangeTimes->{{3.650636212919135*^9, 3.650636223398734*^9}}],

Cell[BoxData[
 RowBox[{
  RowBox[{
   RowBox[{"tabMS", "=", 
    RowBox[{"{", 
     RowBox[{
      RowBox[{"{", 
       RowBox[{
        RowBox[{"1998", "a"}], ",", "0.52", ",", "0.15", ",", "0.33"}], "}"}],
       ",", "\n", 
      RowBox[{"{", 
       RowBox[{
        RowBox[{"1998", "b"}], ",", "0.47", ",", "0.21", ",", "0.32"}], "}"}],
       ",", 
      RowBox[{"{", 
       RowBox[{
        RowBox[{"1999", "a"}], ",", "0.43", ",", "0.27", ",", "0.3"}], "}"}], 
      ",", 
      RowBox[{"{", 
       RowBox[{
        RowBox[{"1999", "b"}], ",", "0.4", ",", "0.31", ",", "0.29"}], "}"}], 
      ",", 
      RowBox[{"{", 
       RowBox[{
        RowBox[{"2000", "a"}], ",", "0.38", ",", "0.35", ",", "0.28"}], "}"}],
       ",", 
      RowBox[{"{", 
       RowBox[{
        RowBox[{"2000", "b"}], ",", "0.37", ",", "0.36", ",", "0.27"}], "}"}],
       ",", 
      RowBox[{"{", 
       RowBox[{
        RowBox[{"2001", "a"}], ",", "0.36", ",", "0.37", ",", "0.27"}], "}"}],
       ",", 
      RowBox[{"{", 
       RowBox[{
        RowBox[{"2001", "b"}], ",", "0.36", ",", "0.37", ",", "0.27"}], "}"}],
       ",", 
      RowBox[{"{", 
       RowBox[{
        RowBox[{"2002", "a"}], ",", "0.35", ",", "0.38", ",", "0.27"}], "}"}],
       ",", 
      RowBox[{"{", 
       RowBox[{
        RowBox[{"2002", "b"}], ",", "0.36", ",", "0.38", ",", "0.25"}], "}"}],
       ",", 
      RowBox[{"{", 
       RowBox[{
        RowBox[{"2003", "a"}], ",", "0.37", ",", "0.39", ",", "0.24"}], "}"}],
       ",", 
      RowBox[{"{", 
       RowBox[{
        RowBox[{"2003", "b"}], ",", "0.38", ",", "0.39", ",", "0.23"}], "}"}],
       ",", 
      RowBox[{"{", 
       RowBox[{
        RowBox[{"2004", "a"}], ",", "0.39", ",", "0.39", ",", "0.22"}], "}"}],
       ",", 
      RowBox[{"{", 
       RowBox[{
        RowBox[{"2004", "b"}], ",", "0.38", ",", "0.39", ",", "0.23"}], "}"}],
       ",", 
      RowBox[{"{", 
       RowBox[{
        RowBox[{"2005", "a"}], ",", "0.37", ",", "0.39", ",", "0.24"}], "}"}],
       ",", 
      RowBox[{"{", 
       RowBox[{
        RowBox[{"2005", "b"}], ",", "0.38", ",", "0.39", ",", "0.23"}], "}"}],
       ",", 
      RowBox[{"{", 
       RowBox[{
        RowBox[{"2006", "a"}], ",", "0.38", ",", "0.4", ",", "0.22"}], "}"}], 
      ",", 
      RowBox[{"{", 
       RowBox[{
        RowBox[{"2006", "b"}], ",", "0.36", ",", "0.39", ",", "0.25"}], "}"}],
       ",", 
      RowBox[{"{", 
       RowBox[{
        RowBox[{"2007", "a"}], ",", "0.34", ",", "0.38", ",", "0.28"}], 
       "}"}]}], "}"}]}], ";"}], "\n"}]], "Input",
 CellChangeTimes->{{3.6032059728264217`*^9, 3.603205972827672*^9}, {
   3.603206105335208*^9, 3.603206142054772*^9}, {3.603206199738158*^9, 
   3.6032063539485273`*^9}, 3.603206873260006*^9, {3.6502805201843104`*^9, 
   3.6502805347661448`*^9}, {3.6502806265523944`*^9, 3.65028062682441*^9}, {
   3.6502813030130854`*^9, 3.6502813034901133`*^9}}],

Cell[BoxData[
 RowBox[{"TableForm", "[", 
  RowBox[{"tabMS", ",", 
   RowBox[{"TableHeadings", "\[Rule]", 
    RowBox[{"{", 
     RowBox[{"None", ",", 
      RowBox[{"{", 
       RowBox[{
        RowBox[{"Style", "[", 
         RowBox[{"\"\<Time\>\"", ",", "Bold"}], "]"}], ",", 
        RowBox[{"Style", "[", 
         RowBox[{"\"\<Vodafone\>\"", ",", "Bold"}], "]"}], ",", 
        RowBox[{"Style", "[", 
         RowBox[{"\"\<Cosmote\>\"", ",", "Bold"}], "]"}], ",", 
        RowBox[{"Style", "[", 
         RowBox[{"\"\<Wind\>\"", ",", "Bold"}], "]"}]}], "}"}]}], "}"}]}], 
   ",", 
   RowBox[{"TableAlignments", "\[Rule]", "Center"}]}], "]"}]], "Input",
 CellChangeTimes->{{3.6075267456967*^9, 3.6075267541717*^9}, {
  3.6502806003478956`*^9, 3.6502806205450506`*^9}, {3.6502807275321703`*^9, 
  3.650280766291387*^9}, {3.6502810151556215`*^9, 3.650281017283743*^9}, {
  3.6502810828954954`*^9, 3.6502811194355855`*^9}, {3.65028130834239*^9, 
  3.6502813088154173`*^9}}]
}, Open  ]],

Cell[CellGroupData[{

Cell["\<\
Graphical representation of the market shares for the three competitors \
Vodafone (ta1), Cosmote (ta2) and Wind (ta3) over the period 1998-2007\
\>", "Subsection",
 CellChangeTimes->{{3.6502798400314083`*^9, 3.65027988675708*^9}, {
   3.650279990533016*^9, 3.6502800162614875`*^9}, {3.650280441348801*^9, 
   3.650280513389922*^9}, {3.650283838734121*^9, 3.6502838455335093`*^9}, {
   3.65028387892542*^9, 3.6502838959893956`*^9}, {3.650283967389479*^9, 
   3.650284026269847*^9}, 3.650284057637641*^9, {3.650610359372484*^9, 
   3.650610360933508*^9}}],

Cell[BoxData[
 RowBox[{
  RowBox[{
   RowBox[{"tab", "=", 
    RowBox[{"{", 
     RowBox[{
      RowBox[{"{", 
       RowBox[{
        RowBox[{"Style", "[", 
         RowBox[{"\"\<Time\>\"", ",", "Bold"}], "]"}], ",", 
        RowBox[{"Style", "[", 
         RowBox[{"\"\<Vodafone\>\"", ",", "Bold"}], "]"}], ",", 
        RowBox[{"Style", "[", 
         RowBox[{"\"\<Cosmote\>\"", ",", "Bold"}], "]"}], ",", 
        RowBox[{"Style", "[", 
         RowBox[{"\"\<Wind\>\"", ",", "Bold"}], "]"}]}], "}"}], ",", 
      RowBox[{"{", 
       RowBox[{
        RowBox[{"1998", "a"}], ",", "0.52", ",", "0.15", ",", "0.33"}], "}"}],
       ",", "\n", 
      RowBox[{"{", 
       RowBox[{
        RowBox[{"1998", "b"}], ",", "0.47", ",", "0.21", ",", "0.32"}], "}"}],
       ",", 
      RowBox[{"{", 
       RowBox[{
        RowBox[{"1999", "a"}], ",", "0.43", ",", "0.27", ",", "0.3"}], "}"}], 
      ",", 
      RowBox[{"{", 
       RowBox[{
        RowBox[{"1999", "b"}], ",", "0.4", ",", "0.31", ",", "0.29"}], "}"}], 
      ",", 
      RowBox[{"{", 
       RowBox[{
        RowBox[{"2000", "a"}], ",", "0.38", ",", "0.35", ",", "0.28"}], "}"}],
       ",", 
      RowBox[{"{", 
       RowBox[{
        RowBox[{"2000", "b"}], ",", "0.37", ",", "0.36", ",", "0.27"}], "}"}],
       ",", 
      RowBox[{"{", 
       RowBox[{
        RowBox[{"2001", "a"}], ",", "0.36", ",", "0.37", ",", "0.27"}], "}"}],
       ",", 
      RowBox[{"{", 
       RowBox[{
        RowBox[{"2001", "b"}], ",", "0.36", ",", "0.37", ",", "0.27"}], "}"}],
       ",", 
      RowBox[{"{", 
       RowBox[{
        RowBox[{"2002", "a"}], ",", "0.35", ",", "0.38", ",", "0.27"}], "}"}],
       ",", 
      RowBox[{"{", 
       RowBox[{
        RowBox[{"2002", "b"}], ",", "0.36", ",", "0.38", ",", "0.25"}], "}"}],
       ",", 
      RowBox[{"{", 
       RowBox[{
        RowBox[{"2003", "a"}], ",", "0.37", ",", "0.39", ",", "0.24"}], "}"}],
       ",", 
      RowBox[{"{", 
       RowBox[{
        RowBox[{"2003", "b"}], ",", "0.38", ",", "0.39", ",", "0.23"}], "}"}],
       ",", 
      RowBox[{"{", 
       RowBox[{
        RowBox[{"2004", "a"}], ",", "0.39", ",", "0.39", ",", "0.22"}], "}"}],
       ",", 
      RowBox[{"{", 
       RowBox[{
        RowBox[{"2004", "b"}], ",", "0.38", ",", "0.39", ",", "0.23"}], "}"}],
       ",", 
      RowBox[{"{", 
       RowBox[{
        RowBox[{"2005", "a"}], ",", "0.37", ",", "0.39", ",", "0.24"}], "}"}],
       ",", 
      RowBox[{"{", 
       RowBox[{
        RowBox[{"2005", "b"}], ",", "0.38", ",", "0.39", ",", "0.23"}], "}"}],
       ",", 
      RowBox[{"{", 
       RowBox[{
        RowBox[{"2006", "a"}], ",", "0.38", ",", "0.4", ",", "0.22"}], "}"}], 
      ",", 
      RowBox[{"{", 
       RowBox[{
        RowBox[{"2006", "b"}], ",", "0.36", ",", "0.39", ",", "0.25"}], "}"}],
       ",", 
      RowBox[{"{", 
       RowBox[{
        RowBox[{"2007", "a"}], ",", "0.34", ",", "0.38", ",", "0.28"}], 
       "}"}]}], "}"}]}], ";"}], "\n"}]], "Input",
 CellChangeTimes->{{3.6032059728264217`*^9, 3.603205972827672*^9}, {
   3.603206105335208*^9, 3.603206142054772*^9}, {3.603206199738158*^9, 
   3.6032063539485273`*^9}, 3.603206873260006*^9, {3.6502805201843104`*^9, 
   3.6502805347661448`*^9}, {3.6502806265523944`*^9, 3.65028062682441*^9}, {
   3.6502813030130854`*^9, 3.6502813279685135`*^9}}],

Cell[BoxData[{
 RowBox[{
  RowBox[{"ta1", "=", 
   RowBox[{"Table", "[", 
    RowBox[{
     RowBox[{"{", 
      RowBox[{
       RowBox[{
        RowBox[{"(", 
         RowBox[{"i", "-", "1"}], ")"}], "/", "2"}], ",", 
       RowBox[{
        RowBox[{
         RowBox[{"Transpose", "[", "tab", "]"}], "[", 
         RowBox[{"[", "2", "]"}], "]"}], "[", 
        RowBox[{"[", 
         RowBox[{"i", "+", "1"}], "]"}], "]"}]}], "}"}], ",", 
     RowBox[{"{", 
      RowBox[{"i", ",", "1", ",", "19"}], "}"}]}], "]"}]}], 
  ";"}], "\[IndentingNewLine]", 
 RowBox[{
  RowBox[{"ta2", "=", 
   RowBox[{"Table", "[", 
    RowBox[{
     RowBox[{"{", 
      RowBox[{
       RowBox[{
        RowBox[{"(", 
         RowBox[{"i", "-", "1"}], ")"}], "/", "2"}], ",", 
       RowBox[{
        RowBox[{
         RowBox[{"Transpose", "[", "tab", "]"}], "[", 
         RowBox[{"[", "3", "]"}], "]"}], "[", 
        RowBox[{"[", 
         RowBox[{"i", "+", "1"}], "]"}], "]"}]}], "}"}], ",", 
     RowBox[{"{", 
      RowBox[{"i", ",", "1", ",", "19"}], "}"}]}], "]"}]}], 
  ";"}], "\[IndentingNewLine]", 
 RowBox[{
  RowBox[{"ta3", "=", 
   RowBox[{"Table", "[", 
    RowBox[{
     RowBox[{"{", 
      RowBox[{
       RowBox[{
        RowBox[{"(", 
         RowBox[{"i", "-", "1"}], ")"}], "/", "2"}], ",", 
       RowBox[{
        RowBox[{
         RowBox[{"Transpose", "[", "tab", "]"}], "[", 
         RowBox[{"[", "4", "]"}], "]"}], "[", 
        RowBox[{"[", 
         RowBox[{"i", "+", "1"}], "]"}], "]"}]}], "}"}], ",", 
     RowBox[{"{", 
      RowBox[{"i", ",", "1", ",", "19"}], "}"}]}], "]"}]}], ";"}]}], "Input",
 CellChangeTimes->{{3.603213182429*^9, 3.603213264924*^9}, 3.60321336016*^9, 
   3.6032143975039997`*^9, {3.604919683676724*^9, 3.6049196843154836`*^9}, {
   3.604925891412692*^9, 3.6049258960722637`*^9}, 3.6049261406342754`*^9, 
   3.606142142845832*^9, {3.606207911931734*^9, 3.606207917980327*^9}, {
   3.607927508177789*^9, 3.6079275113029795`*^9}, 3.608028773626417*^9, 
   3.608028838489156*^9, {3.608029554338359*^9, 3.608029560104274*^9}, {
   3.608029640155258*^9, 3.608029651468338*^9}}],

Cell[BoxData[
 RowBox[{"plList", "=", 
  RowBox[{"ListPlot", "[", 
   RowBox[{
    RowBox[{"{", 
     RowBox[{"ta1", ",", "ta2", ",", "ta3"}], "}"}], ",", 
    RowBox[{"PlotStyle", "\[Rule]", 
     RowBox[{"{", 
      RowBox[{"Gray", ",", "Black", ",", "Black"}], "}"}]}], ",", 
    RowBox[{"PlotMarkers", "\[Rule]", 
     RowBox[{"{", 
      RowBox[{
      "\"\<\[FilledCircle]\>\"", ",", "\"\<\[FilledSquare]\>\"", ",", 
       "\"\<\[FilledCircle]\>\""}], "}"}]}], ",", 
    RowBox[{"Filling", "->", "Axis"}], ",", 
    RowBox[{"FillingStyle", "\[Rule]", "LightGray"}], ",", 
    RowBox[{"Ticks", "\[Rule]", 
     RowBox[{"{", 
      RowBox[{
       RowBox[{"{", 
        RowBox[{
         RowBox[{"{", 
          RowBox[{"0", ",", "1998"}], "}"}], ",", 
         RowBox[{"{", 
          RowBox[{"1", ",", "1999"}], "}"}], ",", 
         RowBox[{"{", 
          RowBox[{"2", ",", "2000"}], "}"}], ",", 
         RowBox[{"{", 
          RowBox[{"3", ",", "2001"}], "}"}], ",", 
         RowBox[{"{", 
          RowBox[{"4", ",", "2002"}], "}"}], ",", 
         RowBox[{"{", 
          RowBox[{"5", ",", "2003"}], "}"}], ",", 
         RowBox[{"{", 
          RowBox[{"6", ",", "2004"}], "}"}], ",", 
         RowBox[{"{", 
          RowBox[{"7", ",", "2005"}], "}"}], ",", 
         RowBox[{"{", 
          RowBox[{"8", ",", "2006"}], "}"}], ",", 
         RowBox[{"{", 
          RowBox[{"9", ",", "2007"}], "}"}]}], "}"}], ",", "Automatic"}], 
      "}"}]}], ",", 
    RowBox[{"AxesOrigin", "\[Rule]", 
     RowBox[{"{", 
      RowBox[{
       RowBox[{"-", "0.5"}], ",", "0"}], "}"}]}], ",", 
    RowBox[{"AspectRatio", "\[Rule]", 
     RowBox[{"1", "/", "3"}]}], ",", 
    RowBox[{"PlotLegends", "\[Rule]", 
     RowBox[{"Placed", "[", 
      RowBox[{
       RowBox[{"LineLegend", "[", 
        RowBox[{
         RowBox[{"{", 
          RowBox[{
           RowBox[{"Style", "[", 
            RowBox[{"\"\<Vodafone\>\"", ",", "Bold"}], "]"}], ",", 
           RowBox[{"Style", "[", 
            RowBox[{"\"\<Cosmote\>\"", ",", "Bold"}], "]"}], ",", 
           RowBox[{"Style", "[", 
            RowBox[{"\"\<Wind\>\"", ",", "Bold"}], "]"}]}], "}"}], ",", 
         RowBox[{"LegendMarkers", "\[Rule]", 
          RowBox[{"{", 
           RowBox[{
           "\"\<\[FilledCircle]\>\"", ",", "\"\<\[FilledSquare]\>\"", ",", 
            "\"\<\[FilledCircle]\>\""}], "}"}]}]}], "]"}], ",", "Bottom"}], 
      "]"}]}], ",", 
    RowBox[{"PlotRange", "\[Rule]", "All"}], ",", 
    RowBox[{"Epilog", "\[Rule]", 
     RowBox[{"Inset", "[", 
      RowBox[{
       RowBox[{"Style", "[", 
        RowBox[{"\"\<Market Shares\>\"", ",", "Bold", ",", "12"}], "]"}], ",", 
       RowBox[{"{", 
        RowBox[{"Center", ",", "0.53"}], "}"}]}], "]"}]}]}], "]"}]}]], "Input",
 CellChangeTimes->{{3.650635666532883*^9, 3.650635677558514*^9}, {
   3.6506357518737645`*^9, 3.650635755280959*^9}, 3.650635855577696*^9, 
   3.650636006569332*^9, 3.650636066705772*^9, 3.6506362672982454`*^9, {
   3.6506367970175433`*^9, 3.650636811681382*^9}, {3.6623026610797706`*^9, 
   3.66230267336979*^9}}],

Cell[BoxData[""], "Input",
 CellChangeTimes->{3.6506363194222264`*^9}]
}, Open  ]],

Cell[CellGroupData[{

Cell["The proposed method (see [3])", "Subsection",
 CellChangeTimes->{{3.6502922200025015`*^9, 3.6502922363254356`*^9}, {
  3.662371863628903*^9, 3.662371868864911*^9}}],

Cell[CellGroupData[{

Cell["\<\
Utility functions of Vodafone, Cosmote, and Wind \
(\[OpenCurlyDoubleQuote]price takers\[CloseCurlyDoubleQuote] firm) (see Eq. \
17 in [3])\
\>", "Subsubsection",
 CellChangeTimes->{{3.6062077807859693`*^9, 3.606207855953124*^9}, {
  3.60620799561627*^9, 3.6062080026398783`*^9}, {3.606208036080142*^9, 
  3.606208037016406*^9}, {3.6502841742553115`*^9, 3.650284177781513*^9}, {
  3.6502849448213854`*^9, 3.650284950781726*^9}, {3.650285110056836*^9, 
  3.650285137245391*^9}, {3.650285252685994*^9, 3.650285297973584*^9}, {
  3.650285544749699*^9, 3.6502855521571226`*^9}, {3.650285586758102*^9, 
  3.6502855875181456`*^9}, {3.65029150803778*^9, 3.650291525414774*^9}, {
  3.6623718769279237`*^9, 3.6623718793949275`*^9}}],

Cell[BoxData[{
 RowBox[{
  RowBox[{"ta1quote", "=", 
   RowBox[{"Table", "[", 
    RowBox[{
     RowBox[{
      RowBox[{
       RowBox[{"Transpose", "[", "tab", "]"}], "[", 
       RowBox[{"[", "2", "]"}], "]"}], "[", 
      RowBox[{"[", 
       RowBox[{"i", "+", "1"}], "]"}], "]"}], ",", 
     RowBox[{"{", 
      RowBox[{"i", ",", "1", ",", "19"}], "}"}]}], "]"}]}], 
  ";"}], "\[IndentingNewLine]", 
 RowBox[{
  RowBox[{"ta2quote", "=", 
   RowBox[{"Table", "[", 
    RowBox[{
     RowBox[{
      RowBox[{
       RowBox[{"Transpose", "[", "tab", "]"}], "[", 
       RowBox[{"[", "3", "]"}], "]"}], "[", 
      RowBox[{"[", 
       RowBox[{"i", "+", "1"}], "]"}], "]"}], ",", 
     RowBox[{"{", 
      RowBox[{"i", ",", "1", ",", "19"}], "}"}]}], "]"}]}], 
  ";"}], "\[IndentingNewLine]", 
 RowBox[{
  RowBox[{"ta3quote", "=", 
   RowBox[{"Table", "[", 
    RowBox[{
     RowBox[{
      RowBox[{
       RowBox[{"Transpose", "[", "tab", "]"}], "[", 
       RowBox[{"[", "4", "]"}], "]"}], "[", 
      RowBox[{"[", 
       RowBox[{"i", "+", "1"}], "]"}], "]"}], ",", 
     RowBox[{"{", 
      RowBox[{"i", ",", "1", ",", "19"}], "}"}]}], "]"}]}], ";"}]}], "Input",
 CellChangeTimes->{{3.6061405498555326`*^9, 3.606140562092971*^9}, {
   3.6061406036393595`*^9, 3.606140604836878*^9}, 3.606142200276964*^9, 
   3.6061423493335047`*^9, {3.606208019939394*^9, 3.606208025144224*^9}, {
   3.607927766237941*^9, 3.607927769425603*^9}}],

Cell[BoxData[{
 RowBox[{"Print", "[", 
  RowBox[{"\"\<Average market shares for Vodafone: \>\"", ",", 
   RowBox[{"Mean", "[", "ta1quote", "]"}]}], "]"}], "\[IndentingNewLine]", 
 RowBox[{"Print", "[", 
  RowBox[{"\"\<Average market shares for Cosmote: \>\"", ",", 
   RowBox[{"Mean", "[", "ta2quote", "]"}]}], "]"}], "\[IndentingNewLine]", 
 RowBox[{"Print", "[", 
  RowBox[{"\"\<Average market shares for Wind: \>\"", ",", 
   RowBox[{"Mean", "[", "ta3quote", "]"}]}], "]"}]}], "Input",
 CellChangeTimes->{{3.6502848904882774`*^9, 3.650284912682547*^9}, {
  3.650284964558514*^9, 3.65028507848003*^9}, {3.6617822878791056`*^9, 
  3.6617822947291155`*^9}}],

Cell[BoxData[
 RowBox[{
  RowBox[{"(*", 
   RowBox[{
   "Data", " ", "for", " ", "evaluating", " ", "the", " ", "utility", " ", 
    "functions", " ", "of", " ", "Vodafone", " ", "and", " ", "Cosmote"}], 
   "*)"}], "\[IndentingNewLine]", 
  RowBox[{
   RowBox[{
    RowBox[{"util1", "=", 
     RowBox[{"Table", "[", 
      RowBox[{
       RowBox[{
        RowBox[{"Log", "[", 
         RowBox[{"ta1quote", "[", 
          RowBox[{"[", "i", "]"}], "]"}], "]"}], "-", 
        RowBox[{"Log", "[", 
         RowBox[{"ta3quote", "[", 
          RowBox[{"[", "i", "]"}], "]"}], "]"}]}], ",", 
       RowBox[{"{", 
        RowBox[{"i", ",", "1", ",", "19"}], "}"}]}], "]"}]}], ";"}], 
   "\[IndentingNewLine]", 
   RowBox[{
    RowBox[{"util2", "=", 
     RowBox[{"Table", "[", 
      RowBox[{
       RowBox[{
        RowBox[{"Log", "[", 
         RowBox[{"ta2quote", "[", 
          RowBox[{"[", "i", "]"}], "]"}], "]"}], "-", 
        RowBox[{"Log", "[", 
         RowBox[{"ta3quote", "[", 
          RowBox[{"[", "i", "]"}], "]"}], "]"}]}], ",", 
       RowBox[{"{", 
        RowBox[{"i", ",", "1", ",", "19"}], "}"}]}], "]"}]}], 
    ";"}]}]}]], "Input",
 CellChangeTimes->{{3.6061406382148905`*^9, 3.6061407136217995`*^9}, 
   3.606140810564789*^9, 3.606142218085238*^9, 3.606142268398011*^9, 
   3.6061423689008055`*^9, {3.6062081052824554`*^9, 3.6062081066399765`*^9}, {
   3.6079277730507545`*^9, 3.607927774847756*^9}, {3.6502853490935087`*^9, 
   3.6502853710377636`*^9}, {3.650285407256835*^9, 3.650285425104856*^9}}]
}, Open  ]],

Cell[CellGroupData[{

Cell["\<\
Graphical representation of the data used to determine the utility functions \
of Vodafone and Cosmote\
\>", "Subsubsection",
 CellChangeTimes->{{3.6062077807859693`*^9, 3.606207855953124*^9}, {
   3.60620799561627*^9, 3.6062080026398783`*^9}, {3.606208036080142*^9, 
   3.606208097000078*^9}, {3.6062081284245605`*^9, 3.6062081302245884`*^9}, 
   3.6502854841222315`*^9, {3.6502856821075554`*^9, 3.6502857319044037`*^9}, 
   3.65258849294127*^9}],

Cell[BoxData[
 RowBox[{
  RowBox[{"(*", 
   RowBox[{"Couples", " ", 
    RowBox[{"{", 
     RowBox[{"time", ",", " ", "datum"}], "}"}], " ", "for", " ", 
    "evaluating", " ", "the", " ", "utility", " ", "functions", " ", "of", 
    " ", "Vodafone", " ", "and", " ", "Cosmote"}], "*)"}], 
  "\[IndentingNewLine]", 
  RowBox[{
   RowBox[{
    RowBox[{"util1data", "=", 
     RowBox[{"Table", "[", 
      RowBox[{
       RowBox[{"{", 
        RowBox[{
         RowBox[{
          RowBox[{"(", 
           RowBox[{"i", "-", "1"}], ")"}], "/", "2"}], ",", 
         RowBox[{"util1", "[", 
          RowBox[{"[", "i", "]"}], "]"}]}], "}"}], ",", 
       RowBox[{"{", 
        RowBox[{"i", ",", "1", ",", "19"}], "}"}]}], "]"}]}], ";"}], 
   "\[IndentingNewLine]", 
   RowBox[{
    RowBox[{"util2data", "=", 
     RowBox[{"Table", "[", 
      RowBox[{
       RowBox[{"{", 
        RowBox[{
         RowBox[{
          RowBox[{"(", 
           RowBox[{"i", "-", "1"}], ")"}], "/", "2"}], ",", 
         RowBox[{"util2", "[", 
          RowBox[{"[", "i", "]"}], "]"}]}], "}"}], ",", 
       RowBox[{"{", 
        RowBox[{"i", ",", "1", ",", "19"}], "}"}]}], "]"}]}], 
    ";"}]}]}]], "Input",
 CellChangeTimes->{{3.606141256355889*^9, 3.606141261213214*^9}, 
   3.606141317173323*^9, 3.6061419926202736`*^9, 3.606142282388726*^9, {
   3.606142392749172*^9, 3.606142402877328*^9}, {3.606208137266697*^9, 
   3.606208138660468*^9}, {3.607927779129225*^9, 3.607927780848031*^9}, {
   3.6502856030160317`*^9, 3.6502856168888254`*^9}, {3.650285655573038*^9, 
   3.650285655831053*^9}, {3.65028604042305*^9, 3.6502860432242107`*^9}}],

Cell[BoxData[
 RowBox[{"ListPlot", "[", 
  RowBox[{"util1data", ",", 
   RowBox[{"PlotStyle", "\[Rule]", 
    RowBox[{"Directive", "[", 
     RowBox[{
      RowBox[{"PointSize", "[", "Medium", "]"}], ",", "Gray"}], "]"}]}], ",", 
   RowBox[{"Filling", "->", "Axis"}], ",", 
   RowBox[{"AxesLabel", "\[Rule]", 
    RowBox[{"{", 
     RowBox[{"None", ",", "None"}], "}"}]}], ",", 
   RowBox[{"Ticks", "\[Rule]", 
    RowBox[{"{", 
     RowBox[{
      RowBox[{"{", 
       RowBox[{
        RowBox[{"{", 
         RowBox[{"0", ",", "1998"}], "}"}], ",", 
        RowBox[{"{", 
         RowBox[{"1", ",", "1999"}], "}"}], ",", 
        RowBox[{"{", 
         RowBox[{"2", ",", "2000"}], "}"}], ",", 
        RowBox[{"{", 
         RowBox[{"3", ",", "2001"}], "}"}], ",", 
        RowBox[{"{", 
         RowBox[{"4", ",", "2002"}], "}"}], ",", 
        RowBox[{"{", 
         RowBox[{"5", ",", "2003"}], "}"}], ",", 
        RowBox[{"{", 
         RowBox[{"6", ",", "2004"}], "}"}], ",", 
        RowBox[{"{", 
         RowBox[{"7", ",", "2005"}], "}"}], ",", 
        RowBox[{"{", 
         RowBox[{"8", ",", "2006"}], "}"}], ",", 
        RowBox[{"{", 
         RowBox[{"9", ",", "2007"}], "}"}]}], "}"}], ",", "Automatic"}], 
     "}"}]}], ",", 
   RowBox[{"AxesOrigin", "\[Rule]", 
    RowBox[{"{", 
     RowBox[{
      RowBox[{"-", "0.5"}], ",", "0"}], "}"}]}], ",", 
   RowBox[{"AspectRatio", "\[Rule]", 
    RowBox[{"1", "/", "3"}]}], ",", 
   RowBox[{"PlotLabel", "\[Rule]", 
    RowBox[{"Style", "[", 
     RowBox[{"\"\<Utility Function (Vodafone)\>\"", ",", "Bold", ",", "12"}], 
     "]"}]}], ",", 
   RowBox[{"PlotMarkers", "\[Rule]", 
    RowBox[{"{", "\"\<\[FilledCircle]\>\"", "}"}]}], ",", 
   RowBox[{"FillingStyle", "\[Rule]", "LightGray"}]}], "]"}]], "Input",
 CellChangeTimes->{{3.6075735514597*^9, 3.6075736243087*^9}, {
   3.6075736599607*^9, 3.6075737024917*^9}, {3.6075738775207*^9, 
   3.6075738889577*^9}, {3.6075741247857*^9, 3.6075741894617*^9}, {
   3.6075742217616997`*^9, 3.6075742814737*^9}, {3.6075743356497*^9, 
   3.6075744447177*^9}, {3.6075744787887*^9, 3.6075745009567003`*^9}, {
   3.6075767174907*^9, 3.6075767200037003`*^9}, {3.6075767727647*^9, 
   3.6075767830247*^9}, {3.607748264363021*^9, 3.607748322741023*^9}, {
   3.607748394244686*^9, 3.6077484468098836`*^9}, {3.607748666743045*^9, 
   3.6077486970258474`*^9}, {3.607748859971709*^9, 3.6077488956610403`*^9}, {
   3.6077489806029*^9, 3.6077490034790726`*^9}, {3.607749570045784*^9, 
   3.6077496497686253`*^9}, {3.6077497703841925`*^9, 3.607749775868847*^9}, 
   3.607749880077318*^9, 3.607749916219797*^9, {3.607749949627762*^9, 
   3.6077499982083817`*^9}, {3.6077501970779595`*^9, 
   3.6077502839105415`*^9}, {3.6077503358819637`*^9, 
   3.6077504469814076`*^9}, {3.607750785608159*^9, 3.6077507871238637`*^9}, {
   3.6077516898576903`*^9, 3.607751690357716*^9}, 3.6077518301148815`*^9, {
   3.607751895977642*^9, 3.6077519329014163`*^9}, {3.6077519677000723`*^9, 
   3.6077523235777082`*^9}, {3.6077525504799776`*^9, 
   3.6077526670172367`*^9}, {3.607834200593485*^9, 3.6078342255478587`*^9}, {
   3.607860778617654*^9, 3.6078607822489595`*^9}, {3.607863198503498*^9, 
   3.607863359777429*^9}, {3.6078635597974653`*^9, 3.6078635627507734`*^9}, {
   3.607871294025988*^9, 3.6078712957448263`*^9}, {3.6078713439347987`*^9, 
   3.6078713485287867`*^9}, {3.607927887572258*^9, 3.6079279051200676`*^9}, {
   3.6502856391831007`*^9, 3.650285644169386*^9}, {3.6502860335456567`*^9, 
   3.650286036366818*^9}, {3.6505557267931995`*^9, 3.6505557582522*^9}, {
   3.6505557930411997`*^9, 3.6505557954872*^9}, {3.6509672489194355`*^9, 
   3.650967249504469*^9}}],

Cell[BoxData[
 RowBox[{"ListPlot", "[", 
  RowBox[{"util2data", ",", 
   RowBox[{"PlotStyle", "\[Rule]", 
    RowBox[{"Directive", "[", 
     RowBox[{
      RowBox[{"PointSize", "[", "Medium", "]"}], ",", "Black"}], "]"}]}], ",", 
   RowBox[{"Filling", "\[Rule]", "Axis"}], ",", 
   RowBox[{"Ticks", "\[Rule]", 
    RowBox[{"{", 
     RowBox[{
      RowBox[{"{", 
       RowBox[{
        RowBox[{"{", 
         RowBox[{"0", ",", "1998"}], "}"}], ",", 
        RowBox[{"{", 
         RowBox[{"1", ",", "1999"}], "}"}], ",", 
        RowBox[{"{", 
         RowBox[{"2", ",", "2000"}], "}"}], ",", 
        RowBox[{"{", 
         RowBox[{"3", ",", "2001"}], "}"}], ",", 
        RowBox[{"{", 
         RowBox[{"4", ",", "2002"}], "}"}], ",", 
        RowBox[{"{", 
         RowBox[{"5", ",", "2003"}], "}"}], ",", 
        RowBox[{"{", 
         RowBox[{"6", ",", "2004"}], "}"}], ",", 
        RowBox[{"{", 
         RowBox[{"7", ",", "2005"}], "}"}], ",", 
        RowBox[{"{", 
         RowBox[{"8", ",", "2006"}], "}"}], ",", 
        RowBox[{"{", 
         RowBox[{"9", ",", "2007"}], "}"}]}], "}"}], ",", "Automatic"}], 
     "}"}]}], ",", 
   RowBox[{"AxesOrigin", "\[Rule]", 
    RowBox[{"{", 
     RowBox[{
      RowBox[{"-", "0.5"}], ",", "0"}], "}"}]}], ",", 
   RowBox[{"AspectRatio", "\[Rule]", 
    FractionBox["1", "3"]}], ",", 
   RowBox[{"PlotLabel", "\[Rule]", 
    RowBox[{"Style", "[", 
     RowBox[{
     "\"\<Utility Function (Cosmote)\>\"", ",", " ", "Bold", ",", "12"}], 
     "]"}]}], ",", 
   RowBox[{"PlotMarkers", "\[Rule]", 
    RowBox[{"{", "\"\<\[FilledSquare]\>\"", "}"}]}], ",", 
   RowBox[{"FillingStyle", "\[Rule]", "Gray"}]}], "]"}]], "Input",
 CellChangeTimes->{{3.6078606871074963`*^9, 3.6078607167311907`*^9}, {
  3.6078607736988277`*^9, 3.607860775913862*^9}, {3.6078635208423696`*^9, 
  3.607863535218079*^9}, {3.6078635982682185`*^9, 3.607863599487002*^9}, {
  3.607871444096193*^9, 3.607871447768256*^9}, {3.6079279957809334`*^9, 
  3.6079280066564927`*^9}, {3.6505558392232*^9, 3.6505559194301996`*^9}, {
  3.6505560629902*^9, 3.6505560642481995`*^9}, {3.650957373393011*^9, 
  3.6509573756660147`*^9}, {3.650967256118848*^9, 3.650967256550872*^9}},
 NumberMarks->False]
}, Open  ]],

Cell[CellGroupData[{

Cell[TextData[{
 "The routine FindFit of ",
 StyleBox["Mathematica",
  FontSlant->"Italic"],
 " finds the numerical values of the parameters appearing in the functional \
form of the utility functions to obtain the best fit to the data. We use the \
method NMinimize to search for a global minimum."
}], "Subsubsection",
 CellChangeTimes->{{3.6062077807859693`*^9, 3.606207855953124*^9}, {
  3.60620799561627*^9, 3.6062080026398783`*^9}, {3.606208036080142*^9, 
  3.606208097000078*^9}, {3.6062081284245605`*^9, 3.6062081302245884`*^9}, {
  3.6062082289443555`*^9, 3.606208315325183*^9}, {3.606208360216623*^9, 
  3.606208379763423*^9}, {3.606208447496964*^9, 3.606208448856985*^9}, {
  3.6502873019672065`*^9, 3.650287476462187*^9}, {3.650287536958647*^9, 
  3.650287583229294*^9}, {3.650461739939*^9, 3.650461741193*^9}}],

Cell[TextData[{
 "Owing the graphical representation of discrete values of the utility \
functions for Vodafone and Cosmote, we choose a trigonometric (",
 StyleBox["modelT",
  FontWeight->"Bold"],
 ") and a polynomial (",
 StyleBox["modelP",
  FontWeight->"Bold"],
 ") function as the functional form of the utility function for Vodafone and \
Cosmote, respectively. "
}], "Text",
 CellChangeTimes->{{3.6502863171758795`*^9, 3.650286324862319*^9}, {
   3.650287677126664*^9, 3.6502877234353127`*^9}, {3.650287777200388*^9, 
   3.650287840324999*^9}, {3.6502878806213036`*^9, 3.650287997101966*^9}, {
   3.650288048592911*^9, 3.6502880670779676`*^9}, {3.650288127117402*^9, 
   3.650288151173778*^9}, 3.6502915532153635`*^9}],

Cell[BoxData[{
 RowBox[{
  RowBox[{"modelT", "=", 
   RowBox[{"A", "*", 
    RowBox[{"Sin", "[", 
     RowBox[{"a", "+", 
      RowBox[{"b", " ", "t"}], "+", 
      RowBox[{"c", " ", 
       SuperscriptBox["t", "2"]}]}], "]"}]}]}], ";"}], "\[IndentingNewLine]", 
 RowBox[{
  RowBox[{"modelP", "=", 
   RowBox[{"a", "+", 
    RowBox[{"b", " ", "t"}], "+", 
    RowBox[{"c", " ", 
     SuperscriptBox["t", "2"]}]}]}], ";"}], "\[IndentingNewLine]"}], "Input",
 CellChangeTimes->{{3.606197589880436*^9, 3.6061975949002633`*^9}, 
   3.6061977062117233`*^9, 3.6061977456108294`*^9, 3.650288161646377*^9, {
   3.6502882142053833`*^9, 3.650288223026888*^9}, 3.6507170005726433`*^9}],

Cell[BoxData[
 RowBox[{"parfitUtil1modT", "=", 
  RowBox[{"FindFit", "[", 
   RowBox[{"util1data", ",", "modelT", ",", 
    RowBox[{"{", 
     RowBox[{"A", ",", "a", ",", "b", ",", "c"}], "}"}], ",", "t", ",", 
    RowBox[{"Method", "\[Rule]", "NMinimize"}]}], "]"}]}]], "Input",
 CellChangeTimes->{{3.6061976432745066`*^9, 3.6061976521628933`*^9}, {
   3.6061977136188374`*^9, 3.606197714051344*^9}, 3.6061977587555313`*^9, {
   3.6502883215045204`*^9, 3.650288329174959*^9}, {3.6509575262132373`*^9, 
   3.6509575444282637`*^9}}],

Cell[BoxData[
 RowBox[{"fitUtil1modT", "=", 
  RowBox[{"modelT", "//.", "parfitUtil1modT"}]}]], "Input",
 CellChangeTimes->{{3.606198481891143*^9, 3.6061984910432835`*^9}, 
   3.6062065001545405`*^9, {3.606208606523408*^9, 3.606208625627951*^9}, {
   3.650288341114642*^9, 3.6502883493941154`*^9}}],

Cell[BoxData[
 RowBox[{"parfitUtil2modP", "=", 
  RowBox[{"FindFit", "[", 
   RowBox[{"util2data", ",", "modelP", ",", 
    RowBox[{"{", 
     RowBox[{"a", ",", "b", ",", "c"}], "}"}], ",", "t"}], "]"}]}]], "Input",
 CellChangeTimes->{
  3.6062089338031864`*^9, {3.6079281273658223`*^9, 3.607928128475255*^9}, {
   3.650288605828783*^9, 3.6502886094549904`*^9}}],

Cell[BoxData[
 RowBox[{"fitUtil2modP", "=", 
  RowBox[{"modelP", "//.", "parfitUtil2modP"}]}]], "Input",
 CellChangeTimes->{{3.606206817538168*^9, 3.6062068429940586`*^9}, {
  3.6502886179394755`*^9, 3.6502886247388644`*^9}}]
}, Open  ]],

Cell[CellGroupData[{

Cell["\<\
Graphical representation of the utility functions of Vodafone and Cosmote\
\>", "Subsubsection",
 CellChangeTimes->{{3.6062077807859693`*^9, 3.606207855953124*^9}, {
   3.60620799561627*^9, 3.6062080026398783`*^9}, {3.606208036080142*^9, 
   3.606208097000078*^9}, {3.6062081284245605`*^9, 3.6062081302245884`*^9}, {
   3.6062082289443555`*^9, 3.606208315325183*^9}, {3.606208360216623*^9, 
   3.606208379763423*^9}, {3.606208423682598*^9, 3.6062084290174303`*^9}, 
   3.6062084838100224`*^9, {3.6062085392961245`*^9, 3.6062085472959976`*^9}, 
   3.6075791730957003`*^9, {3.650288849953746*^9, 3.6502888677007613`*^9}}],

Cell[BoxData[
 RowBox[{"Show", "[", 
  RowBox[{
   RowBox[{"ListPlot", "[", 
    RowBox[{"util1data", ",", 
     RowBox[{"PlotStyle", "\[Rule]", 
      RowBox[{"Directive", "[", 
       RowBox[{
        RowBox[{"PointSize", "[", "Medium", "]"}], ",", "Gray"}], "]"}]}], 
     ",", 
     RowBox[{"Filling", "->", "Axis"}], ",", 
     RowBox[{"FillingStyle", "\[Rule]", "LightGray"}], ",", 
     RowBox[{"PlotMarkers", "\[Rule]", 
      RowBox[{"{", "\"\<\[FilledCircle]\>\"", "}"}]}], ",", 
     RowBox[{"AxesLabel", "\[Rule]", 
      RowBox[{"{", 
       RowBox[{"None", ",", "None"}], "}"}]}], ",", 
     RowBox[{"Ticks", "\[Rule]", 
      RowBox[{"{", 
       RowBox[{
        RowBox[{"{", 
         RowBox[{
          RowBox[{"{", 
           RowBox[{"0", ",", "1998"}], "}"}], ",", 
          RowBox[{"{", 
           RowBox[{"1", ",", "1999"}], "}"}], ",", 
          RowBox[{"{", 
           RowBox[{"2", ",", "2000"}], "}"}], ",", 
          RowBox[{"{", 
           RowBox[{"3", ",", "2001"}], "}"}], ",", 
          RowBox[{"{", 
           RowBox[{"4", ",", "2002"}], "}"}], ",", 
          RowBox[{"{", 
           RowBox[{"5", ",", "2003"}], "}"}], ",", 
          RowBox[{"{", 
           RowBox[{"6", ",", "2004"}], "}"}], ",", 
          RowBox[{"{", 
           RowBox[{"7", ",", "2005"}], "}"}], ",", 
          RowBox[{"{", 
           RowBox[{"8", ",", "2006"}], "}"}], ",", 
          RowBox[{"{", 
           RowBox[{"9", ",", "2007"}], "}"}]}], "}"}], ",", "Automatic"}], 
       "}"}]}], ",", 
     RowBox[{"AxesOrigin", "\[Rule]", 
      RowBox[{"{", 
       RowBox[{
        RowBox[{"-", "0.5"}], ",", "0"}], "}"}]}], ",", 
     RowBox[{"AspectRatio", "\[Rule]", 
      RowBox[{"1", "/", "3"}]}], ",", 
     RowBox[{"PlotLabel", "\[Rule]", 
      RowBox[{"Style", "[", 
       RowBox[{"\"\<Utility Function (Vodafone)\>\"", ",", " ", "Bold"}], 
       "]"}]}]}], "]"}], ",", 
   RowBox[{"Plot", "[", 
    RowBox[{"fitUtil1modT", ",", 
     RowBox[{"{", 
      RowBox[{"t", ",", "0", ",", "9"}], "}"}], ",", 
     RowBox[{"PlotRange", "\[Rule]", "All"}], ",", 
     RowBox[{"PlotStyle", "\[Rule]", 
      RowBox[{"Directive", "[", 
       RowBox[{
        RowBox[{"Thickness", "[", "0.006", "]"}], ",", "Gray"}], "]"}]}]}], 
    "]"}]}], "]"}]], "Input",
 CellChangeTimes->{{3.6502884930543327`*^9, 3.6502885120324183`*^9}, 
   3.650462150328*^9, {3.6505562094941998`*^9, 3.6505562785501995`*^9}, 
   3.6505563331762*^9, {3.6506104885609694`*^9, 3.6506104900972433`*^9}}],

Cell[BoxData[
 RowBox[{"Show", "[", 
  RowBox[{
   RowBox[{"ListPlot", "[", 
    RowBox[{"util2data", ",", 
     RowBox[{"PlotStyle", "\[Rule]", 
      RowBox[{"Directive", "[", 
       RowBox[{"Black", ",", 
        RowBox[{"Thickness", "[", "0.006", "]"}]}], "]"}]}], ",", 
     RowBox[{"Filling", "\[Rule]", "Axis"}], ",", 
     RowBox[{"FillingStyle", "\[Rule]", "Gray"}], ",", 
     RowBox[{"AxesLabel", "\[Rule]", 
      RowBox[{"{", 
       RowBox[{"None", ",", "None"}], "}"}]}], ",", 
     RowBox[{"Ticks", "\[Rule]", 
      RowBox[{"{", 
       RowBox[{
        RowBox[{"{", 
         RowBox[{
          RowBox[{"{", 
           RowBox[{"0", ",", "1998"}], "}"}], ",", 
          RowBox[{"{", 
           RowBox[{"1", ",", "1999"}], "}"}], ",", 
          RowBox[{"{", 
           RowBox[{"2", ",", "2000"}], "}"}], ",", 
          RowBox[{"{", 
           RowBox[{"3", ",", "2001"}], "}"}], ",", 
          RowBox[{"{", 
           RowBox[{"4", ",", "2002"}], "}"}], ",", 
          RowBox[{"{", 
           RowBox[{"5", ",", "2003"}], "}"}], ",", 
          RowBox[{"{", 
           RowBox[{"6", ",", "2004"}], "}"}], ",", 
          RowBox[{"{", 
           RowBox[{"7", ",", "2005"}], "}"}], ",", 
          RowBox[{"{", 
           RowBox[{"8", ",", "2006"}], "}"}], ",", 
          RowBox[{"{", 
           RowBox[{"9", ",", "2007"}], "}"}]}], "}"}], ",", "Automatic"}], 
       "}"}]}], ",", 
     RowBox[{"AxesOrigin", "\[Rule]", 
      RowBox[{"{", 
       RowBox[{
        RowBox[{"-", "0.5"}], ",", "0"}], "}"}]}], ",", 
     RowBox[{"AspectRatio", "\[Rule]", 
      FractionBox["1", "3"]}], ",", 
     RowBox[{"PlotLabel", "\[Rule]", 
      RowBox[{"Style", "[", 
       RowBox[{"\"\<Utility Function (Cosmote)\>\"", ",", "Bold"}], "]"}]}], 
     ",", 
     RowBox[{"PlotMarkers", "\[Rule]", 
      RowBox[{"{", "\"\<\[FilledSquare]\>\"", "}"}]}]}], "]"}], ",", 
   RowBox[{"Plot", "[", 
    RowBox[{"fitUtil2modP", ",", 
     RowBox[{"{", 
      RowBox[{"t", ",", "0", ",", "9"}], "}"}], ",", 
     RowBox[{"PlotRange", "\[Rule]", "All"}], ",", 
     RowBox[{"PlotStyle", "\[Rule]", 
      RowBox[{"Directive", "[", 
       RowBox[{"Black", ",", 
        RowBox[{"Thickness", "[", "0.006", "]"}]}], "]"}]}]}], "]"}]}], 
  "]"}]], "Input",
 CellChangeTimes->{{3.606206838323987*^9, 3.606206839444004*^9}, {
  3.6502886578887606`*^9, 3.6502887042724133`*^9}, {3.6502887538242474`*^9, 
  3.650288766190955*^9}, {3.6505563455422*^9, 3.6505563832102*^9}, {
  3.6505564192952*^9, 3.6505564320922*^9}, {3.6505596395101995`*^9, 
  3.6505596451582*^9}, {3.650610509351539*^9, 3.650610518367428*^9}}]
}, Open  ]],

Cell[CellGroupData[{

Cell["Figure 3", "Subsubsection",
 CellChangeTimes->{{3.6509460133490677`*^9, 3.650946026957088*^9}, 
   3.6509573247549396`*^9, {3.661782351989196*^9, 3.6617823658492146`*^9}, 
   3.662371904588967*^9, 3.6623724234000597`*^9}],

Cell[BoxData[
 RowBox[{
  RowBox[{"plUD", "=", 
   RowBox[{"ListPlot", "[", 
    RowBox[{
     RowBox[{"{", 
      RowBox[{"util1data", ",", "util2data"}], "}"}], ",", 
     RowBox[{"PlotStyle", "\[Rule]", 
      RowBox[{"{", 
       RowBox[{"Gray", ",", "Black", ",", "Black"}], "}"}]}], ",", 
     RowBox[{"PlotMarkers", "\[Rule]", 
      RowBox[{"{", 
       RowBox[{"\"\<\[FilledCircle]\>\"", ",", "\"\<\[FilledSquare]\>\""}], 
       "}"}]}], ",", 
     RowBox[{"Filling", "->", "Axis"}], ",", 
     RowBox[{"FillingStyle", "\[Rule]", "LightGray"}], ",", 
     RowBox[{"Ticks", "\[Rule]", 
      RowBox[{"{", 
       RowBox[{
        RowBox[{"{", 
         RowBox[{
          RowBox[{"{", 
           RowBox[{"0", ",", "1998"}], "}"}], ",", 
          RowBox[{"{", 
           RowBox[{"1", ",", "1999"}], "}"}], ",", 
          RowBox[{"{", 
           RowBox[{"2", ",", "2000"}], "}"}], ",", 
          RowBox[{"{", 
           RowBox[{"3", ",", "2001"}], "}"}], ",", 
          RowBox[{"{", 
           RowBox[{"4", ",", "2002"}], "}"}], ",", 
          RowBox[{"{", 
           RowBox[{"5", ",", "2003"}], "}"}], ",", 
          RowBox[{"{", 
           RowBox[{"6", ",", "2004"}], "}"}], ",", 
          RowBox[{"{", 
           RowBox[{"7", ",", "2005"}], "}"}], ",", 
          RowBox[{"{", 
           RowBox[{"8", ",", "2006"}], "}"}], ",", 
          RowBox[{"{", 
           RowBox[{"9", ",", "2007"}], "}"}]}], "}"}], ",", "Automatic"}], 
       "}"}]}], ",", 
     RowBox[{"AxesOrigin", "\[Rule]", 
      RowBox[{"{", 
       RowBox[{
        RowBox[{"-", "0.5"}], ",", "0"}], "}"}]}], ",", 
     RowBox[{"AspectRatio", "\[Rule]", 
      RowBox[{"1", "/", "3"}]}], ",", 
     RowBox[{"AspectRatio", "\[Rule]", 
      RowBox[{"1", "/", "3"}]}], ",", 
     RowBox[{"PlotLegends", "\[Rule]", 
      RowBox[{"Placed", "[", 
       RowBox[{
        RowBox[{"LineLegend", "[", 
         RowBox[{
          RowBox[{"{", 
           RowBox[{
            RowBox[{"Style", "[", 
             RowBox[{"\"\<Vodafone\>\"", ",", "Bold"}], "]"}], ",", 
            RowBox[{"Style", "[", 
             RowBox[{"\"\<Cosmote\>\"", ",", "Bold"}], "]"}]}], "}"}], ",", 
          RowBox[{"LegendMarkers", "\[Rule]", 
           RowBox[{"{", 
            RowBox[{
            "\"\<\[FilledCircle]\>\"", ",", "\"\<\[FilledSquare]\>\""}], 
            "}"}]}]}], "]"}], ",", "Bottom"}], "]"}]}], ",", 
     RowBox[{"PlotRange", "\[Rule]", 
      RowBox[{"{", 
       RowBox[{"All", ",", 
        RowBox[{"{", 
         RowBox[{
          RowBox[{"-", "0.8"}], ",", "0.76"}], "}"}]}], "}"}]}], ",", 
     RowBox[{"Epilog", "\[Rule]", 
      RowBox[{"Inset", "[", 
       RowBox[{
        RowBox[{"Style", "[", 
         RowBox[{"\"\< Utility Functions \>\"", ",", "Bold", ",", "12"}], 
         "]"}], ",", 
        RowBox[{"{", 
         RowBox[{"Center", ",", "0.675"}], "}"}]}], "]"}]}]}], "]"}]}], 
  ";"}]], "Input",
 CellChangeTimes->{{3.6509437663595514`*^9, 3.6509438588888435`*^9}, {
   3.6509459389099584`*^9, 3.6509459454389677`*^9}, 3.650946036802103*^9, {
   3.6509573400769625`*^9, 3.6509573491889753`*^9}, {3.6509573983470483`*^9, 
   3.6509574241130867`*^9}, {3.6509574846061754`*^9, 3.650957488201181*^9}, {
   3.6509577200615234`*^9, 3.650957813830662*^9}, {3.6623617910712767`*^9, 
   3.6623618199333224`*^9}}],

Cell[BoxData[
 RowBox[{
  RowBox[{"plUF", "=", 
   RowBox[{"Plot", "[", 
    RowBox[{
     RowBox[{"{", 
      RowBox[{"fitUtil1modT", ",", "fitUtil2modP"}], "}"}], ",", 
     RowBox[{"{", 
      RowBox[{"t", ",", "0", ",", "9"}], "}"}], ",", 
     RowBox[{"PlotStyle", "\[Rule]", 
      RowBox[{"{", 
       RowBox[{
        RowBox[{"{", 
         RowBox[{"Gray", ",", 
          RowBox[{"Thickness", "[", "0.006", "]"}]}], "}"}], ",", 
        RowBox[{"{", 
         RowBox[{"Black", ",", 
          RowBox[{"Thickness", "[", "0.006", "]"}]}], "}"}]}], "}"}]}], ",", 
     RowBox[{"Ticks", "\[Rule]", 
      RowBox[{"{", 
       RowBox[{
        RowBox[{"{", 
         RowBox[{
          RowBox[{"{", 
           RowBox[{"0", ",", "1998"}], "}"}], ",", 
          RowBox[{"{", 
           RowBox[{"1", ",", "1999"}], "}"}], ",", 
          RowBox[{"{", 
           RowBox[{"2", ",", "2000"}], "}"}], ",", 
          RowBox[{"{", 
           RowBox[{"3", ",", "2001"}], "}"}], ",", 
          RowBox[{"{", 
           RowBox[{"4", ",", "2002"}], "}"}], ",", 
          RowBox[{"{", 
           RowBox[{"5", ",", "2003"}], "}"}], ",", 
          RowBox[{"{", 
           RowBox[{"6", ",", "2004"}], "}"}], ",", 
          RowBox[{"{", 
           RowBox[{"7", ",", "2005"}], "}"}], ",", 
          RowBox[{"{", 
           RowBox[{"8", ",", "2006"}], "}"}], ",", 
          RowBox[{"{", 
           RowBox[{"9", ",", "2007"}], "}"}]}], "}"}], ",", "Automatic"}], 
       "}"}]}], ",", 
     RowBox[{"AxesOrigin", "\[Rule]", 
      RowBox[{"{", 
       RowBox[{
        RowBox[{"-", "0.5"}], ",", "0"}], "}"}]}], ",", 
     RowBox[{"AspectRatio", "\[Rule]", 
      RowBox[{"1", "/", "3"}]}], ",", 
     RowBox[{"PlotRange", "\[Rule]", 
      RowBox[{"{", 
       RowBox[{"All", ",", 
        RowBox[{"{", 
         RowBox[{
          RowBox[{"-", "0.8"}], ",", "0.76"}], "}"}]}], "}"}]}]}], "]"}]}], 
  ";"}]], "Input",
 CellChangeTimes->{{3.650635771178869*^9, 3.6506357752160997`*^9}, 
   3.65063582137774*^9, 3.6506360433774376`*^9, {3.6506364380240097`*^9, 
   3.650636442129245*^9}, {3.650637649912326*^9, 3.6506376535445337`*^9}, {
   3.6507253826316433`*^9, 3.6507253920206437`*^9}, {3.6507254231006436`*^9, 
   3.6507254338816433`*^9}, {3.6509439317900133`*^9, 
   3.6509439709412527`*^9}, {3.6509459742460103`*^9, 
   3.6509459892860327`*^9}, {3.650957434677102*^9, 3.650957481812172*^9}, {
   3.650957628393388*^9, 3.6509576698524494`*^9}, 3.650957704760501*^9, {
   3.650957745566561*^9, 3.650957747528564*^9}, 3.6509578005326424`*^9}],

Cell[BoxData[
 RowBox[{"Show", "[", 
  RowBox[{"plUD", ",", "plUF"}], "]"}]], "Input",
 CellChangeTimes->{{3.6509459586649876`*^9, 3.650945962359993*^9}, {
   3.650945995024041*^9, 3.650945997056044*^9}, 3.650948898138499*^9, 
   3.6509490128106675`*^9}]
}, Open  ]],

Cell[CellGroupData[{

Cell["\<\
Market shares determined by means of the utility functions as in Eq.2 and \
competitive roles (see Table 2)\
\>", "Subsubsection",
 CellChangeTimes->{{3.6062077807859693`*^9, 3.606207855953124*^9}, {
  3.60620799561627*^9, 3.6062080026398783`*^9}, {3.606208036080142*^9, 
  3.606208097000078*^9}, {3.6062081284245605`*^9, 3.6062081302245884`*^9}, {
  3.6062082289443555`*^9, 3.606208315325183*^9}, {3.606208360216623*^9, 
  3.606208379763423*^9}, {3.606208447496964*^9, 3.606208448856985*^9}, {
  3.6062090982007127`*^9, 3.6062091271599073`*^9}, {3.606209158711892*^9, 
  3.606209209575674*^9}, {3.6077754621800156`*^9, 3.6077754673209324`*^9}, {
  3.6502915957017937`*^9, 3.650291644100562*^9}, {3.6507216545226436`*^9, 
  3.6507216693566437`*^9}, {3.6623719272470026`*^9, 3.6623719334560122`*^9}}],

Cell[BoxData[{
 RowBox[{
  RowBox[{"MS1a", "=", 
   RowBox[{
    FractionBox[
     SuperscriptBox["\[ExponentialE]", 
      RowBox[{"f", "[", "1", "]"}]], 
     RowBox[{"(", 
      RowBox[{
       UnderoverscriptBox["\[Sum]", 
        RowBox[{"j", "=", "1"}], "3"], 
       SuperscriptBox["\[ExponentialE]", 
        RowBox[{"f", "[", "j", "]"}]]}], ")"}]], "//.", 
    RowBox[{"{", 
     RowBox[{
      RowBox[{
       RowBox[{"f", "[", "1", "]"}], "\[Rule]", "fitUtil1modT"}], ",", 
      RowBox[{
       RowBox[{"f", "[", "2", "]"}], "\[Rule]", "fitUtil2modP"}], ",", 
      RowBox[{
       RowBox[{"f", "[", "3", "]"}], "\[Rule]", "0"}]}], "}"}]}]}], 
  ";"}], "\[IndentingNewLine]", 
 RowBox[{
  RowBox[{"MS2a", "=", 
   RowBox[{
    FractionBox[
     SuperscriptBox["\[ExponentialE]", 
      RowBox[{"f", "[", "2", "]"}]], 
     RowBox[{"(", 
      RowBox[{
       UnderoverscriptBox["\[Sum]", 
        RowBox[{"j", "=", "1"}], "3"], 
       SuperscriptBox["\[ExponentialE]", 
        RowBox[{"f", "[", "j", "]"}]]}], ")"}]], "//.", 
    RowBox[{"{", 
     RowBox[{
      RowBox[{
       RowBox[{"f", "[", "1", "]"}], "\[Rule]", "fitUtil1modT"}], ",", 
      RowBox[{
       RowBox[{"f", "[", "2", "]"}], "\[Rule]", "fitUtil2modP"}], ",", 
      RowBox[{
       RowBox[{"f", "[", "3", "]"}], "\[Rule]", "0"}]}], "}"}]}]}], 
  ";"}], "\[IndentingNewLine]", 
 RowBox[{
  RowBox[{"MS3a", "=", 
   RowBox[{
    FractionBox[
     SuperscriptBox["\[ExponentialE]", 
      RowBox[{"f", "[", "3", "]"}]], 
     RowBox[{"(", 
      RowBox[{
       UnderoverscriptBox["\[Sum]", 
        RowBox[{"j", "=", "1"}], "3"], 
       SuperscriptBox["\[ExponentialE]", 
        RowBox[{"f", "[", "j", "]"}]]}], ")"}]], "//.", 
    RowBox[{"{", 
     RowBox[{
      RowBox[{
       RowBox[{"f", "[", "1", "]"}], "\[Rule]", "fitUtil1modT"}], ",", 
      RowBox[{
       RowBox[{"f", "[", "2", "]"}], "\[Rule]", "fitUtil2modP"}], ",", 
      RowBox[{
       RowBox[{"f", "[", "3", "]"}], "\[Rule]", "0"}]}], "}"}]}]}], 
  ";"}]}], "Input",
 CellChangeTimes->{{3.6062069551612825`*^9, 3.6062070380195556`*^9}, {
   3.6062070682837706`*^9, 3.606207071620072*^9}, {3.606207170188836*^9, 
   3.606207213117996*^9}, {3.6077755430591974`*^9, 3.6077755471844077`*^9}, 
   3.6077755799204607`*^9, 3.607775801853727*^9, {3.6502889321324463`*^9, 
   3.6502889466782784`*^9}, {3.65029164983689*^9, 3.6502916502039113`*^9}, {
   3.650610535661194*^9, 3.650610540750022*^9}}],

Cell[BoxData[
 RowBox[{
  RowBox[{"(*", 
   RowBox[{
    RowBox[{
    "Verifies", " ", "that", " ", "MS3a", " ", "is", " ", "equal", " ", "to", 
     " ", "1"}], "-", 
    RowBox[{"(", 
     RowBox[{"MS1a", "+", "MS2a"}], ")"}]}], "*)"}], "\[IndentingNewLine]", 
  RowBox[{
   RowBox[{"Table", "[", 
    RowBox[{
     RowBox[{"MS3a", "-", 
      RowBox[{"(", 
       RowBox[{"1", "-", 
        RowBox[{"(", 
         RowBox[{"MS1a", "+", "MS2a"}], ")"}]}], ")"}]}], ",", 
     RowBox[{"{", 
      RowBox[{"t", ",", "0", ",", "9", ",", "0.5"}], "}"}]}], "]"}], "//", 
   "Chop"}]}]], "Input",
 CellChangeTimes->{{3.6502891272926087`*^9, 3.650289138992278*^9}, {
   3.6502891839468493`*^9, 3.6502892263092723`*^9}, {3.6502892659475393`*^9, 
   3.650289290379937*^9}, {3.6502916663268337`*^9, 3.650291676446412*^9}, {
   3.650291737616911*^9, 3.6502917467754345`*^9}, {3.6502918056398015`*^9, 
   3.650291811788153*^9}, {3.6502918426709194`*^9, 3.6502918886445494`*^9}, 
   3.650967300172367*^9}],

Cell[BoxData[
 RowBox[{"Table", "[", 
  RowBox[{
   RowBox[{"MS1a", "+", "MS2a", "+", "MS3a"}], ",", 
   RowBox[{"{", 
    RowBox[{"t", ",", "0", ",", "9", ",", "0.5"}], "}"}]}], "]"}]], "Input",
 CellChangeTimes->{{3.650461830795*^9, 3.6504618690559998`*^9}, 
   3.6509672968681784`*^9}],

Cell[BoxData[
 RowBox[{"confr1bis", "=", 
  RowBox[{"Show", "[", 
   RowBox[{
    RowBox[{"Plot", "[", 
     RowBox[{"MS1a", ",", 
      RowBox[{"{", 
       RowBox[{"t", ",", "0", ",", "9"}], "}"}], ",", 
      RowBox[{"AxesLabel", "\[Rule]", 
       RowBox[{"{", 
        RowBox[{"None", ",", "None"}], "}"}]}], ",", 
      RowBox[{"Ticks", "\[Rule]", 
       RowBox[{"{", 
        RowBox[{
         RowBox[{"{", 
          RowBox[{
           RowBox[{"{", 
            RowBox[{"0", ",", "1998"}], "}"}], ",", 
           RowBox[{"{", 
            RowBox[{"1", ",", "1999"}], "}"}], ",", 
           RowBox[{"{", 
            RowBox[{"2", ",", "2000"}], "}"}], ",", 
           RowBox[{"{", 
            RowBox[{"3", ",", "2001"}], "}"}], ",", 
           RowBox[{"{", 
            RowBox[{"4", ",", "2002"}], "}"}], ",", 
           RowBox[{"{", 
            RowBox[{"5", ",", "2003"}], "}"}], ",", 
           RowBox[{"{", 
            RowBox[{"6", ",", "2004"}], "}"}], ",", 
           RowBox[{"{", 
            RowBox[{"7", ",", "2005"}], "}"}], ",", 
           RowBox[{"{", 
            RowBox[{"8", ",", "2006"}], "}"}], ",", 
           RowBox[{"{", 
            RowBox[{"9", ",", "2007"}], "}"}]}], "}"}], ",", "Automatic"}], 
        "}"}]}], ",", 
      RowBox[{"PlotStyle", "\[Rule]", 
       RowBox[{"{", 
        RowBox[{"Gray", ",", 
         RowBox[{"Thickness", "[", "0.006", "]"}]}], "}"}]}], ",", 
      RowBox[{"AxesOrigin", "\[Rule]", 
       RowBox[{"{", 
        RowBox[{
         RowBox[{"-", "0.5"}], ",", "0"}], "}"}]}], ",", 
      RowBox[{"AspectRatio", "\[Rule]", 
       RowBox[{"1", "/", "3"}]}]}], "]"}], ",", 
    RowBox[{"ListPlot", "[", 
     RowBox[{"ta1", ",", 
      RowBox[{"PlotStyle", "\[Rule]", "Gray"}], ",", 
      RowBox[{"PlotMarkers", "\[Rule]", " ", 
       RowBox[{"{", "\"\<\[FilledCircle]\>\"", "}"}]}], ",", 
      RowBox[{"PlotRange", "\[Rule]", "All"}], ",", 
      RowBox[{"AxesOrigin", "\[Rule]", 
       RowBox[{"{", 
        RowBox[{
         RowBox[{"-", "0.5"}], ",", "0"}], "}"}]}], ",", 
      RowBox[{"AspectRatio", "\[Rule]", 
       RowBox[{"1", "/", "3"}]}], ",", 
      RowBox[{"Ticks", "\[Rule]", 
       RowBox[{"{", 
        RowBox[{
         RowBox[{"{", 
          RowBox[{
           RowBox[{"{", 
            RowBox[{"0", ",", "1998"}], "}"}], ",", 
           RowBox[{"{", 
            RowBox[{"1", ",", "1999"}], "}"}], ",", 
           RowBox[{"{", 
            RowBox[{"2", ",", "2000"}], "}"}], ",", 
           RowBox[{"{", 
            RowBox[{"3", ",", "2001"}], "}"}], ",", 
           RowBox[{"{", 
            RowBox[{"4", ",", "2002"}], "}"}], ",", 
           RowBox[{"{", 
            RowBox[{"5", ",", "2003"}], "}"}], ",", 
           RowBox[{"{", 
            RowBox[{"6", ",", "2004"}], "}"}], ",", 
           RowBox[{"{", 
            RowBox[{"7", ",", "2005"}], "}"}], ",", 
           RowBox[{"{", 
            RowBox[{"8", ",", "2006"}], "}"}], ",", 
           RowBox[{"{", 
            RowBox[{"9", ",", "2007"}], "}"}]}], "}"}], ",", "Automatic"}], 
        "}"}]}], ",", 
      RowBox[{"Filling", "->", "Axis"}], ",", 
      RowBox[{"FillingStyle", "\[Rule]", "LightGray"}]}], "]"}], ",", 
    RowBox[{"PlotRange", "\[Rule]", "All"}], ",", 
    RowBox[{"PlotLabel", "\[Rule]", " ", 
     RowBox[{"Style", "[", 
      RowBox[{"\"\< Market Share (Vodafone)\>\"", ",", "Bold"}], "]"}]}]}], 
   "]"}]}]], "Input",
 CellChangeTimes->{{3.6062075241222754`*^9, 3.6062075320043964`*^9}, {
   3.6062092195080767`*^9, 3.606209247532257*^9}, 3.6077717469335155`*^9, {
   3.6077718305773*^9, 3.6077718417024713`*^9}, {3.607771872461694*^9, 
   3.6077718792142973`*^9}, {3.607771910043521*^9, 3.6077719160873637`*^9}, {
   3.6077719493953753`*^9, 3.6077719986873827`*^9}, {3.6077720291441*^9, 
   3.607772054856995*^9}, {3.607772139352043*^9, 3.607772146713406*^9}, {
   3.6077722059105654`*^9, 3.6077722922843924`*^9}, {3.6077746619148455`*^9, 
   3.607774670127472*^9}, {3.6077748844855146`*^9, 3.6077748900681*^9}, 
   3.6077749366975665`*^9, {3.607774970016828*^9, 3.607774981387003*^9}, {
   3.60777744198108*^9, 3.6077774490661893`*^9}, 3.607777524977355*^9, {
   3.6077790211913366`*^9, 3.607779062353219*^9}, {3.6077790988612795`*^9, 
   3.6077791182490773`*^9}, {3.6078347111509323`*^9, 3.607834760856577*^9}, {
   3.607844398909447*^9, 3.607844424301373*^9}, {3.607844602705554*^9, 
   3.6078446481231527`*^9}, {3.607863863531833*^9, 3.6078639076434402`*^9}, {
   3.6078639535676713`*^9, 3.6078639643807287`*^9}, 3.6078639946010284`*^9, {
   3.60787172103011*^9, 3.6078717393122993`*^9}, {3.6078718471303253`*^9, 
   3.607871877272498*^9}, {3.6079282599819965`*^9, 3.6079283184381223`*^9}, 
   3.607928356815089*^9, {3.650291691311262*^9, 3.650291691712285*^9}, {
   3.6505566519202*^9, 3.6505567271591997`*^9}, {3.6505568216862*^9, 
   3.6505568229592*^9}}],

Cell[BoxData[
 RowBox[{"confr2bis", "=", 
  RowBox[{"Show", "[", 
   RowBox[{
    RowBox[{"Plot", "[", 
     RowBox[{"MS2a", ",", 
      RowBox[{"{", 
       RowBox[{"t", ",", "0", ",", "9"}], "}"}], ",", 
      RowBox[{"AxesLabel", "\[Rule]", 
       RowBox[{"{", 
        RowBox[{"None", ",", "None"}], "}"}]}], ",", 
      RowBox[{"PlotStyle", "\[Rule]", " ", 
       RowBox[{"{", 
        RowBox[{"{", 
         RowBox[{"Black", ",", 
          RowBox[{"Thickness", "[", "0.006", "]"}]}], "}"}], "}"}]}], ",", 
      RowBox[{"Ticks", "\[Rule]", 
       RowBox[{"{", 
        RowBox[{
         RowBox[{"{", 
          RowBox[{
           RowBox[{"{", 
            RowBox[{"0", ",", "1998"}], "}"}], ",", 
           RowBox[{"{", 
            RowBox[{"1", ",", "1999"}], "}"}], ",", 
           RowBox[{"{", 
            RowBox[{"2", ",", "2000"}], "}"}], ",", 
           RowBox[{"{", 
            RowBox[{"3", ",", "2001"}], "}"}], ",", 
           RowBox[{"{", 
            RowBox[{"4", ",", "2002"}], "}"}], ",", 
           RowBox[{"{", 
            RowBox[{"5", ",", "2003"}], "}"}], ",", 
           RowBox[{"{", 
            RowBox[{"6", ",", "2004"}], "}"}], ",", 
           RowBox[{"{", 
            RowBox[{"7", ",", "2005"}], "}"}], ",", 
           RowBox[{"{", 
            RowBox[{"8", ",", "2006"}], "}"}], ",", 
           RowBox[{"{", 
            RowBox[{"9", ",", "2007"}], "}"}]}], "}"}], ",", "Automatic"}], 
        "}"}]}], ",", 
      RowBox[{"AxesOrigin", "\[Rule]", 
       RowBox[{"{", 
        RowBox[{
         RowBox[{"-", "0.5"}], ",", "0"}], "}"}]}], ",", 
      RowBox[{"AspectRatio", "\[Rule]", 
       RowBox[{"1", "/", "3"}]}]}], "]"}], ",", 
    RowBox[{"ListPlot", "[", 
     RowBox[{"ta2", ",", 
      RowBox[{"PlotStyle", "\[Rule]", "Black"}], ",", 
      RowBox[{"PlotMarkers", "\[Rule]", " ", 
       RowBox[{"{", "\"\<\[FilledSquare]\>\"", "}"}]}], ",", 
      RowBox[{"PlotRange", "\[Rule]", "All"}], ",", 
      RowBox[{"AxesOrigin", "\[Rule]", 
       RowBox[{"{", 
        RowBox[{
         RowBox[{"-", "0.5"}], ",", "0"}], "}"}]}], ",", 
      RowBox[{"AspectRatio", "\[Rule]", 
       RowBox[{"1", "/", "3"}]}], ",", 
      RowBox[{"Ticks", "\[Rule]", 
       RowBox[{"{", 
        RowBox[{
         RowBox[{"{", 
          RowBox[{
           RowBox[{"{", 
            RowBox[{"0", ",", "1998"}], "}"}], ",", 
           RowBox[{"{", 
            RowBox[{"1", ",", "1999"}], "}"}], ",", 
           RowBox[{"{", 
            RowBox[{"2", ",", "2000"}], "}"}], ",", 
           RowBox[{"{", 
            RowBox[{"3", ",", "2001"}], "}"}], ",", 
           RowBox[{"{", 
            RowBox[{"4", ",", "2002"}], "}"}], ",", 
           RowBox[{"{", 
            RowBox[{"5", ",", "2003"}], "}"}], ",", 
           RowBox[{"{", 
            RowBox[{"6", ",", "2004"}], "}"}], ",", 
           RowBox[{"{", 
            RowBox[{"7", ",", "2005"}], "}"}], ",", 
           RowBox[{"{", 
            RowBox[{"8", ",", "2006"}], "}"}], ",", 
           RowBox[{"{", 
            RowBox[{"9", ",", "2007"}], "}"}]}], "}"}], ",", "Automatic"}], 
        "}"}]}], ",", 
      RowBox[{"Filling", "->", "Axis"}], ",", 
      RowBox[{"FillingStyle", "\[Rule]", "Gray"}]}], "]"}], ",", 
    RowBox[{"PlotRange", "\[Rule]", "All"}], ",", 
    RowBox[{"PlotLabel", "\[Rule]", " ", 
     RowBox[{"Style", "[", 
      RowBox[{"\"\<Market Share (Cosmote)\>\"", ",", "Bold"}], "]"}]}]}], 
   "]"}]}]], "Input",
 CellChangeTimes->{{3.6079285308083873`*^9, 3.607928614343923*^9}, {
   3.6502917140515633`*^9, 3.6502917142695756`*^9}, {3.6505568304111996`*^9, 
   3.6505568369902*^9}, {3.6505568715332*^9, 3.6505569276421995`*^9}, {
   3.6505573905621996`*^9, 3.6505574104631996`*^9}, 3.6506338932184553`*^9}],

Cell[BoxData[
 RowBox[{"confr3bis", "=", 
  RowBox[{"Show", "[", 
   RowBox[{
    RowBox[{"Plot", "[", 
     RowBox[{"MS3a", ",", 
      RowBox[{"{", 
       RowBox[{"t", ",", "0", ",", "9"}], "}"}], ",", 
      RowBox[{"AxesLabel", "\[Rule]", 
       RowBox[{"{", 
        RowBox[{"None", ",", "None"}], "}"}]}], ",", 
      RowBox[{"PlotStyle", "\[Rule]", 
       RowBox[{"Directive", "[", 
        RowBox[{"{", 
         RowBox[{"Black", ",", 
          RowBox[{"Thickness", "[", "0.006", "]"}]}], "}"}], "]"}]}], ",", 
      RowBox[{"Ticks", "\[Rule]", 
       RowBox[{"{", 
        RowBox[{
         RowBox[{"{", 
          RowBox[{
           RowBox[{"{", 
            RowBox[{"0", ",", "1998"}], "}"}], ",", 
           RowBox[{"{", 
            RowBox[{"1", ",", "1999"}], "}"}], ",", 
           RowBox[{"{", 
            RowBox[{"2", ",", "2000"}], "}"}], ",", 
           RowBox[{"{", 
            RowBox[{"3", ",", "2001"}], "}"}], ",", 
           RowBox[{"{", 
            RowBox[{"4", ",", "2002"}], "}"}], ",", 
           RowBox[{"{", 
            RowBox[{"5", ",", "2003"}], "}"}], ",", 
           RowBox[{"{", 
            RowBox[{"6", ",", "2004"}], "}"}], ",", 
           RowBox[{"{", 
            RowBox[{"7", ",", "2005"}], "}"}], ",", 
           RowBox[{"{", 
            RowBox[{"8", ",", "2006"}], "}"}], ",", 
           RowBox[{"{", 
            RowBox[{"9", ",", "2007"}], "}"}]}], "}"}], ",", "Automatic"}], 
        "}"}]}], ",", 
      RowBox[{"AxesOrigin", "\[Rule]", 
       RowBox[{"{", 
        RowBox[{
         RowBox[{"-", "0.5"}], ",", "0"}], "}"}]}], ",", 
      RowBox[{"AspectRatio", "\[Rule]", 
       RowBox[{"1", "/", "3"}]}]}], "]"}], ",", 
    RowBox[{"ListPlot", "[", 
     RowBox[{"ta3", ",", 
      RowBox[{"PlotStyle", "\[Rule]", "Black"}], ",", 
      RowBox[{"PlotMarkers", "\[Rule]", " ", 
       RowBox[{"{", "\"\<\[FilledCircle]\>\"", "}"}]}], ",", 
      RowBox[{"PlotRange", "\[Rule]", "All"}], ",", 
      RowBox[{"AxesOrigin", "\[Rule]", 
       RowBox[{"{", 
        RowBox[{
         RowBox[{"-", "0.5"}], ",", "0"}], "}"}]}], ",", 
      RowBox[{"AspectRatio", "\[Rule]", 
       RowBox[{"1", "/", "3"}]}], ",", 
      RowBox[{"Ticks", "\[Rule]", 
       RowBox[{"{", 
        RowBox[{
         RowBox[{"{", 
          RowBox[{
           RowBox[{"{", 
            RowBox[{"0", ",", "1998"}], "}"}], ",", 
           RowBox[{"{", 
            RowBox[{"1", ",", "1999"}], "}"}], ",", 
           RowBox[{"{", 
            RowBox[{"2", ",", "2000"}], "}"}], ",", 
           RowBox[{"{", 
            RowBox[{"3", ",", "2001"}], "}"}], ",", 
           RowBox[{"{", 
            RowBox[{"4", ",", "2002"}], "}"}], ",", 
           RowBox[{"{", 
            RowBox[{"5", ",", "2003"}], "}"}], ",", 
           RowBox[{"{", 
            RowBox[{"6", ",", "2004"}], "}"}], ",", 
           RowBox[{"{", 
            RowBox[{"7", ",", "2005"}], "}"}], ",", 
           RowBox[{"{", 
            RowBox[{"8", ",", "2006"}], "}"}], ",", 
           RowBox[{"{", 
            RowBox[{"9", ",", "2007"}], "}"}]}], "}"}], ",", "Automatic"}], 
        "}"}]}], ",", 
      RowBox[{"Filling", "->", "Axis"}], ",", 
      RowBox[{"FillingStyle", "\[Rule]", "Gray"}]}], "]"}], ",", 
    RowBox[{"PlotRange", "\[Rule]", "All"}], ",", 
    RowBox[{"PlotLabel", "\[Rule]", " ", 
     RowBox[{"Style", "[", 
      RowBox[{"\"\<Market Share (Wind)\>\"", ",", "Bold"}], "]"}]}]}], 
   "]"}]}]], "Input",
 CellChangeTimes->{{3.6062075241222754`*^9, 3.6062075320043964`*^9}, {
   3.6062092195080767`*^9, 3.606209247532257*^9}, 3.6077717469335155`*^9, {
   3.6077718305773*^9, 3.6077718417024713`*^9}, {3.607771872461694*^9, 
   3.6077718792142973`*^9}, {3.607771910043521*^9, 3.6077719160873637`*^9}, {
   3.6077719493953753`*^9, 3.6077719986873827`*^9}, {3.6077720291441*^9, 
   3.607772054856995*^9}, {3.607772139352043*^9, 3.607772146713406*^9}, {
   3.6077722059105654`*^9, 3.6077722922843924`*^9}, {3.6077746619148455`*^9, 
   3.607774670127472*^9}, {3.6077748844855146`*^9, 3.6077748900681*^9}, 
   3.6077749366975665`*^9, {3.607774970016828*^9, 3.607774981387003*^9}, {
   3.60777744198108*^9, 3.6077774490661893`*^9}, 3.607777524977355*^9, {
   3.6077790211913366`*^9, 3.607779062353219*^9}, {3.6077790988612795`*^9, 
   3.6077791182490773`*^9}, {3.6078347111509323`*^9, 
   3.6078347807482233`*^9}, {3.6078348477672887`*^9, 3.607834873284253*^9}, {
   3.6078643070389338`*^9, 3.607864370057824*^9}, {3.607865652767666*^9, 
   3.607865690503952*^9}, {3.607865724161954*^9, 3.607865763742112*^9}, {
   3.6078658024472237`*^9, 3.6078658333081503`*^9}, {3.607865975049828*^9, 
   3.6078661201666203`*^9}, {3.607872081407977*^9, 3.607872085798829*^9}, {
   3.6079287636953373`*^9, 3.607928823995307*^9}, {3.650291722149026*^9, 
   3.6502917227680616`*^9}, {3.6505569573982*^9, 3.6505570071421995`*^9}, {
   3.6505570588781996`*^9, 3.6505570595532*^9}, {3.6505573949592*^9, 
   3.6505574191452*^9}, 3.6505576976112*^9}],

Cell[BoxData[
 RowBox[{
  RowBox[{"plMS", "=", 
   RowBox[{"Plot", "[", 
    RowBox[{
     RowBox[{"{", 
      RowBox[{"MS1a", ",", "MS2a", ",", "MS3a"}], "}"}], ",", 
     RowBox[{"{", 
      RowBox[{"t", ",", "0", ",", "9"}], "}"}], ",", 
     RowBox[{"PlotStyle", "\[Rule]", 
      RowBox[{"{", 
       RowBox[{
        RowBox[{"{", 
         RowBox[{"Gray", ",", 
          RowBox[{"Thickness", "[", "0.006", "]"}]}], "}"}], ",", 
        RowBox[{"{", 
         RowBox[{"Black", ",", 
          RowBox[{"Thickness", "[", "0.006", "]"}]}], "}"}], ",", 
        RowBox[{"{", 
         RowBox[{"Black", ",", 
          RowBox[{"Thickness", "[", "0.006", "]"}]}], "}"}]}], "}"}]}], ",", 
     RowBox[{"Ticks", "\[Rule]", 
      RowBox[{"{", 
       RowBox[{
        RowBox[{"{", 
         RowBox[{
          RowBox[{"{", 
           RowBox[{"0", ",", "1998"}], "}"}], ",", 
          RowBox[{"{", 
           RowBox[{"1", ",", "1999"}], "}"}], ",", 
          RowBox[{"{", 
           RowBox[{"2", ",", "2000"}], "}"}], ",", 
          RowBox[{"{", 
           RowBox[{"3", ",", "2001"}], "}"}], ",", 
          RowBox[{"{", 
           RowBox[{"4", ",", "2002"}], "}"}], ",", 
          RowBox[{"{", 
           RowBox[{"5", ",", "2003"}], "}"}], ",", 
          RowBox[{"{", 
           RowBox[{"6", ",", "2004"}], "}"}], ",", 
          RowBox[{"{", 
           RowBox[{"7", ",", "2005"}], "}"}], ",", 
          RowBox[{"{", 
           RowBox[{"8", ",", "2006"}], "}"}], ",", 
          RowBox[{"{", 
           RowBox[{"9", ",", "2007"}], "}"}]}], "}"}], ",", "Automatic"}], 
       "}"}]}], ",", 
     RowBox[{"AspectRatio", "\[Rule]", 
      RowBox[{"1", "/", "3"}]}], ",", 
     RowBox[{"PlotRange", "\[Rule]", "All"}], ",", 
     RowBox[{"AxesOrigin", "\[Rule]", 
      RowBox[{"{", 
       RowBox[{
        RowBox[{"-", "0.5"}], ",", "0"}], "}"}]}], ",", 
     RowBox[{"AspectRatio", "\[Rule]", 
      RowBox[{"1", "/", "3"}]}]}], "]"}]}], ";"}]], "Input",
 CellChangeTimes->{{3.650635771178869*^9, 3.6506357752160997`*^9}, 
   3.65063582137774*^9, 3.6506360433774376`*^9, {3.6506364380240097`*^9, 
   3.650636442129245*^9}, {3.650637649912326*^9, 3.6506376535445337`*^9}}],

Cell[BoxData[
 RowBox[{"Show", "[", 
  RowBox[{"plList", ",", "plMS"}], "]"}]], "Input",
 CellChangeTimes->{{3.6506357883588514`*^9, 3.6506358054868307`*^9}, {
   3.6506359007742815`*^9, 3.6506359634388657`*^9}, {3.6506359934795837`*^9, 
   3.650636025358407*^9}, 3.650636060878439*^9}]
}, Open  ]],

Cell[CellGroupData[{

Cell["Estimated market shares (Fig.2)", "Subsubsection",
 CellChangeTimes->{{3.6062077807859693`*^9, 3.606207855953124*^9}, {
   3.60620799561627*^9, 3.6062080026398783`*^9}, {3.606208036080142*^9, 
   3.606208097000078*^9}, {3.6062081284245605`*^9, 3.6062081302245884`*^9}, {
   3.6062082289443555`*^9, 3.606208315325183*^9}, {3.606208360216623*^9, 
   3.606208379763423*^9}, {3.606208447496964*^9, 3.606208448856985*^9}, {
   3.6062090982007127`*^9, 3.6062091271599073`*^9}, {3.606209158711892*^9, 
   3.606209209575674*^9}, {3.6077754621800156`*^9, 3.6077754673209324`*^9}, {
   3.6502915957017937`*^9, 3.650291644100562*^9}, {3.6507216545226436`*^9, 
   3.6507216693566437`*^9}, 3.6512893667997265`*^9, {3.6622804643142385`*^9, 
   3.6622804744152546`*^9}, {3.662307509103443*^9, 3.6623075204914613`*^9}, {
   3.6623719419630256`*^9, 3.662371945935032*^9}, 3.6623724410110874`*^9}],

Cell[BoxData[{
 RowBox[{
  RowBox[{"data", "=", 
   RowBox[{"Table", "[", 
    RowBox[{
     RowBox[{"1998", "+", "x"}], ",", 
     RowBox[{"{", 
      RowBox[{"x", ",", "0", ",", "9"}], "}"}]}], "]"}]}], 
  ";"}], "\[IndentingNewLine]", 
 RowBox[{
  RowBox[{"number", "=", 
   RowBox[{"Table", "[", 
    RowBox[{"i", ",", 
     RowBox[{"{", 
      RowBox[{"i", ",", "12"}], "}"}]}], "]"}]}], 
  ";"}], "\[IndentingNewLine]", 
 RowBox[{
  RowBox[{"taTimes", "=", 
   RowBox[{"Append", "[", 
    RowBox[{
     RowBox[{
      RowBox[{"Table", "[", 
       RowBox[{
        RowBox[{"Table", "[", 
         RowBox[{
          RowBox[{
           RowBox[{"data", "[", 
            RowBox[{"[", "x", "]"}], "]"}], "[", 
           RowBox[{"number", "[", 
            RowBox[{"[", "n", "]"}], "]"}], "]"}], ",", 
          RowBox[{"{", 
           RowBox[{"n", ",", "12"}], "}"}]}], "]"}], ",", 
        RowBox[{"{", 
         RowBox[{"x", ",", "1", ",", "9"}], "}"}]}], "]"}], "//", "Flatten"}],
      ",", 
     RowBox[{"2007", "[", "1", "]"}]}], "]"}]}], ";"}], "\[IndentingNewLine]", 
 RowBox[{
  RowBox[{"tabMSEp", "=", 
   RowBox[{"Table", "[", 
    RowBox[{
     RowBox[{"{", 
      RowBox[{
       RowBox[{"MS1a", "//.", 
        RowBox[{"t", "\[Rule]", "i"}]}], ",", 
       RowBox[{"MS2a", "//.", 
        RowBox[{"t", "\[Rule]", "i"}]}], ",", 
       RowBox[{"MS3a", "//.", 
        RowBox[{"t", "\[Rule]", "i"}]}]}], "}"}], ",", 
     RowBox[{"{", 
      RowBox[{"i", ",", "0", ",", "9", ",", 
       RowBox[{"1", "/", "12"}]}], "}"}]}], "]"}]}], 
  ";"}], "\[IndentingNewLine]", 
 RowBox[{"tabMSE", "=", 
  RowBox[{"Table", "[", 
   RowBox[{
    RowBox[{"Flatten", "[", 
     RowBox[{"{", 
      RowBox[{
       RowBox[{"taTimes", "[", 
        RowBox[{"[", "i", "]"}], "]"}], ",", 
       RowBox[{"tabMSEp", "[", 
        RowBox[{"[", "i", "]"}], "]"}]}], "}"}], "]"}], ",", 
    RowBox[{"{", 
     RowBox[{"i", ",", 
      RowBox[{"Length", "[", "tabMSEp", "]"}]}], "}"}]}], "]"}]}]}], "Input",
 CellChangeTimes->{{3.6622849644294634`*^9, 3.6622849728864765`*^9}, {
   3.6622850037525253`*^9, 3.662285047008593*^9}, {3.6622877625698657`*^9, 
   3.6622877804938936`*^9}, {3.662287839831987*^9, 3.662287842300991*^9}, {
   3.6623073908372555`*^9, 3.6623074288933153`*^9}, {3.662307473497387*^9, 
   3.662307483058402*^9}, {3.662362560089507*^9, 3.662362597121566*^9}, {
   3.662362635068627*^9, 3.662362692856719*^9}, 3.6623719556360474`*^9},
 CellID->76805897],

Cell[BoxData[""], "Input",
 CellChangeTimes->{{3.662288051843322*^9, 3.6622881063194075`*^9}, {
   3.6622881628914957`*^9, 3.662288166230501*^9}, {3.66228822310559*^9, 
   3.6622882259045944`*^9}, 3.662288652601267*^9, {3.662288695076334*^9, 
   3.662288697463338*^9}, 3.6622898358931265`*^9, {3.6622903818249846`*^9, 
   3.662290417558041*^9}, {3.66229053137422*^9, 3.662290534975226*^9}, 
   3.662292058666621*^9, 3.6622925225273504`*^9, {3.6623074400913334`*^9, 
   3.662307480640398*^9}}],

Cell[BoxData[
 RowBox[{"Show", "[", 
  RowBox[{
   RowBox[{"ListPlot", "[", 
    RowBox[{
     RowBox[{"{", 
      RowBox[{
       RowBox[{"Table", "[", 
        RowBox[{
         RowBox[{"{", 
          RowBox[{
           RowBox[{"i", "//", "N"}], ",", 
           RowBox[{"MS1a", "//.", 
            RowBox[{"t", "\[Rule]", "i"}]}]}], "}"}], ",", 
         RowBox[{"{", 
          RowBox[{"i", ",", "0", ",", "9", ",", 
           RowBox[{"1", "/", "12"}]}], "}"}]}], "]"}], ",", "ta1"}], "}"}], 
     ",", 
     RowBox[{"PlotStyle", "\[Rule]", 
      RowBox[{"{", 
       RowBox[{"Black", ",", "Red"}], "}"}]}], ",", 
     RowBox[{"PlotMarkers", "\[Rule]", " ", 
      RowBox[{"{", 
       RowBox[{"\"\<\[FilledCircle]\>\"", ",", "\"\<\[FilledCircle]\>\""}], 
       "}"}]}], 
     RowBox[{"(*", 
      RowBox[{",", 
       RowBox[{"PlotRange", "\[Rule]", "All"}]}], "*)"}], ",", 
     RowBox[{"AxesOrigin", "\[Rule]", 
      RowBox[{"{", 
       RowBox[{
        RowBox[{"-", "0.3"}], ",", "0"}], "}"}]}], ",", 
     RowBox[{"AspectRatio", "\[Rule]", 
      RowBox[{"1", "/", "3"}]}], ",", 
     RowBox[{"Ticks", "\[Rule]", 
      RowBox[{"{", 
       RowBox[{
        RowBox[{"{", 
         RowBox[{
          RowBox[{"{", 
           RowBox[{"0", ",", "1998"}], "}"}], ",", 
          RowBox[{"{", 
           RowBox[{"1", ",", "1999"}], "}"}], ",", 
          RowBox[{"{", 
           RowBox[{"2", ",", "2000"}], "}"}], ",", 
          RowBox[{"{", 
           RowBox[{"3", ",", "2001"}], "}"}], ",", 
          RowBox[{"{", 
           RowBox[{"4", ",", "2002"}], "}"}], ",", 
          RowBox[{"{", 
           RowBox[{"5", ",", "2003"}], "}"}], ",", 
          RowBox[{"{", 
           RowBox[{"6", ",", "2004"}], "}"}], ",", 
          RowBox[{"{", 
           RowBox[{"7", ",", "2005"}], "}"}], ",", 
          RowBox[{"{", 
           RowBox[{"8", ",", "2006"}], "}"}], ",", 
          RowBox[{"{", 
           RowBox[{"9", ",", "2007"}], "}"}]}], "}"}], ",", "Automatic"}], 
       "}"}]}], ",", 
     RowBox[{"Filling", "->", "Axis"}]}], "]"}], ",", 
   RowBox[{"PlotLabel", "\[Rule]", " ", 
    RowBox[{"Style", "[", 
     RowBox[{
     "\"\<Estimated vs historical market shares (Vodafone)\>\"", ",", "Bold", 
      ",", "Black"}], "]"}]}], ",", 
   RowBox[{"PlotStyle", "\[Rule]", "Black"}]}], "]"}]], "Input",
 CellChangeTimes->{{3.662281499128847*^9, 3.6622815085858617`*^9}, {
   3.662281540312911*^9, 3.6622816222730403`*^9}, {3.6622816747791224`*^9, 
   3.6622817331162133`*^9}, {3.662281841254382*^9, 3.662281887283454*^9}, {
   3.662294310122162*^9, 3.6622943119181643`*^9}, {3.6622950770817804`*^9, 
   3.6622950820197887`*^9}, {3.662295146501891*^9, 3.6622951638689184`*^9}, 
   3.662295658793702*^9, {3.6623628641089935`*^9, 3.6623628831170235`*^9}, 
   3.6623629278470955`*^9, {3.6623630370472717`*^9, 3.6623630558143015`*^9}}],

Cell[BoxData[
 RowBox[{"Show", "[", 
  RowBox[{
   RowBox[{"ListPlot", "[", 
    RowBox[{
     RowBox[{"{", 
      RowBox[{
       RowBox[{"Table", "[", 
        RowBox[{
         RowBox[{"{", 
          RowBox[{
           RowBox[{"i", "//", "N"}], ",", 
           RowBox[{"MS2a", "//.", 
            RowBox[{"t", "\[Rule]", "i"}]}]}], "}"}], ",", 
         RowBox[{"{", 
          RowBox[{"i", ",", "0", ",", "9", ",", 
           RowBox[{"1", "/", "12"}]}], "}"}]}], "]"}], ",", "ta2"}], "}"}], 
     ",", 
     RowBox[{"PlotStyle", "\[Rule]", 
      RowBox[{"{", 
       RowBox[{"Black", ",", "Red"}], "}"}]}], ",", 
     RowBox[{"PlotMarkers", "\[Rule]", " ", 
      RowBox[{"{", 
       RowBox[{"\"\<\[FilledCircle]\>\"", ",", "\"\<\[FilledCircle]\>\""}], 
       "}"}]}], ",", 
     RowBox[{"PlotRange", "\[Rule]", "All"}], ",", 
     RowBox[{"AxesOrigin", "\[Rule]", 
      RowBox[{"{", 
       RowBox[{
        RowBox[{"-", "0.3"}], ",", "0"}], "}"}]}], ",", 
     RowBox[{"AspectRatio", "\[Rule]", 
      RowBox[{"1", "/", "3"}]}], ",", 
     RowBox[{"Ticks", "\[Rule]", 
      RowBox[{"{", 
       RowBox[{
        RowBox[{"{", 
         RowBox[{
          RowBox[{"{", 
           RowBox[{"0", ",", "1998"}], "}"}], ",", 
          RowBox[{"{", 
           RowBox[{"1", ",", "1999"}], "}"}], ",", 
          RowBox[{"{", 
           RowBox[{"2", ",", "2000"}], "}"}], ",", 
          RowBox[{"{", 
           RowBox[{"3", ",", "2001"}], "}"}], ",", 
          RowBox[{"{", 
           RowBox[{"4", ",", "2002"}], "}"}], ",", 
          RowBox[{"{", 
           RowBox[{"5", ",", "2003"}], "}"}], ",", 
          RowBox[{"{", 
           RowBox[{"6", ",", "2004"}], "}"}], ",", 
          RowBox[{"{", 
           RowBox[{"7", ",", "2005"}], "}"}], ",", 
          RowBox[{"{", 
           RowBox[{"8", ",", "2006"}], "}"}], ",", 
          RowBox[{"{", 
           RowBox[{"9", ",", "2007"}], "}"}]}], "}"}], ",", "Automatic"}], 
       "}"}]}], ",", 
     RowBox[{"Filling", "->", "Axis"}], ",", 
     RowBox[{"FillingStyle", "\[Rule]", "Automatic"}]}], "]"}], ",", 
   RowBox[{"PlotLabel", "\[Rule]", " ", 
    RowBox[{"Style", "[", 
     RowBox[{
     "\"\<Estimated vs historical market shares (Cosmote)\>\"", ",", "Bold", 
      ",", "Black"}], "]"}]}], ",", 
   RowBox[{"PlotStyle", "\[Rule]", "Black"}]}], "]"}]], "Input",
 CellChangeTimes->{{3.6622819290495195`*^9, 3.6622819325995255`*^9}, {
   3.6622944701054144`*^9, 3.6622945248724995`*^9}, 3.662294561927558*^9, {
   3.662294624948657*^9, 3.6622946441626883`*^9}, {3.66229507038877*^9, 
   3.6622950745627766`*^9}, 3.662295128653863*^9, 3.662295172780933*^9, 
   3.6622956532976894`*^9, {3.662362888376032*^9, 3.6623629050040584`*^9}, 
   3.6623629367891097`*^9, 3.662363018259241*^9}],

Cell[BoxData[
 RowBox[{"Show", "[", 
  RowBox[{
   RowBox[{"ListPlot", "[", 
    RowBox[{
     RowBox[{"{", 
      RowBox[{
       RowBox[{"Table", "[", 
        RowBox[{
         RowBox[{"{", 
          RowBox[{
           RowBox[{"i", "//", "N"}], ",", 
           RowBox[{"MS3a", "//.", 
            RowBox[{"t", "\[Rule]", "i"}]}]}], "}"}], ",", 
         RowBox[{"{", 
          RowBox[{"i", ",", "0", ",", "9", ",", 
           RowBox[{"1", "/", "12"}]}], "}"}]}], "]"}], ",", "ta3"}], "}"}], 
     ",", 
     RowBox[{"PlotStyle", "\[Rule]", 
      RowBox[{"{", 
       RowBox[{"Black", ",", "Red"}], "}"}]}], ",", 
     RowBox[{"PlotMarkers", "\[Rule]", " ", 
      RowBox[{"{", 
       RowBox[{"\"\<\[FilledCircle]\>\"", ",", "\"\<\[FilledCircle]\>\""}], 
       "}"}]}], ",", 
     RowBox[{"AxesOrigin", "\[Rule]", 
      RowBox[{"{", 
       RowBox[{
        RowBox[{"-", "0.3"}], ",", "0"}], "}"}]}], ",", 
     RowBox[{"PlotRange", "\[Rule]", 
      RowBox[{"{", 
       RowBox[{"All", ",", 
        RowBox[{"{", 
         RowBox[{"0", ",", "0.35"}], "}"}]}], "}"}]}], ",", 
     RowBox[{"AspectRatio", "\[Rule]", 
      RowBox[{"1", "/", "3"}]}], ",", 
     RowBox[{"Ticks", "\[Rule]", 
      RowBox[{"{", 
       RowBox[{
        RowBox[{"{", 
         RowBox[{
          RowBox[{"{", 
           RowBox[{"0", ",", "1998"}], "}"}], ",", 
          RowBox[{"{", 
           RowBox[{"1", ",", "1999"}], "}"}], ",", 
          RowBox[{"{", 
           RowBox[{"2", ",", "2000"}], "}"}], ",", 
          RowBox[{"{", 
           RowBox[{"3", ",", "2001"}], "}"}], ",", 
          RowBox[{"{", 
           RowBox[{"4", ",", "2002"}], "}"}], ",", 
          RowBox[{"{", 
           RowBox[{"5", ",", "2003"}], "}"}], ",", 
          RowBox[{"{", 
           RowBox[{"6", ",", "2004"}], "}"}], ",", 
          RowBox[{"{", 
           RowBox[{"7", ",", "2005"}], "}"}], ",", 
          RowBox[{"{", 
           RowBox[{"8", ",", "2006"}], "}"}], ",", 
          RowBox[{"{", 
           RowBox[{"9", ",", "2007"}], "}"}]}], "}"}], ",", "Automatic"}], 
       "}"}]}], ",", 
     RowBox[{"Filling", "->", "Axis"}]}], "]"}], ",", 
   RowBox[{"PlotLabel", "\[Rule]", " ", 
    RowBox[{"Style", "[", 
     RowBox[{
     "\"\<Estimated vs historical market shares (Wind)\>\"", ",", "Bold", ",",
       "Black"}], "]"}]}], ",", 
   RowBox[{"PlotStyle", "\[Rule]", "Black"}]}], "]"}]], "Input",
 CellChangeTimes->{{3.66228194181654*^9, 3.662281944634544*^9}, {
   3.662281978151596*^9, 3.662281987768611*^9}, {3.6622820705757403`*^9, 
   3.662282094714778*^9}, {3.662282312781119*^9, 3.6622824328133073`*^9}, {
   3.66229431548817*^9, 3.662294392419292*^9}, {3.6622944244523425`*^9, 
   3.6622944448693748`*^9}, {3.6622948734034543`*^9, 
   3.6622948830224695`*^9}, {3.662295000934661*^9, 3.6622950418277245`*^9}, 
   3.662295178548942*^9, {3.662295504410455*^9, 3.6622955259704895`*^9}, {
   3.6622956346006603`*^9, 3.6622956383326664`*^9}, {3.6623628933740396`*^9, 
   3.6623629393581133`*^9}, {3.6623629841381855`*^9, 3.6623630054322205`*^9}}]
}, Open  ]],

Cell[CellGroupData[{

Cell["\<\
Mean square error (MSE), mean absolute percentage error (MAPE), and \
fractional standard deviation (FS)\
\>", "Subsubsection",
 CellChangeTimes->{{3.6075813987757*^9, 3.6075814295137*^9}, {
  3.6075830466837*^9, 3.6075830510267*^9}, {3.6086339582230644`*^9, 
  3.6086339623013964`*^9}, {3.608634022992011*^9, 3.6086340347738667`*^9}, {
  3.650292336775181*^9, 3.6502924090703163`*^9}}],

Cell[BoxData[
 RowBox[{"\[IndentingNewLine]", 
  RowBox[{
   RowBox[{
    RowBox[{"MS11a", "=", 
     RowBox[{"Table", "[", 
      RowBox[{
       RowBox[{"MS1a", "/.", 
        RowBox[{"t", "\[Rule]", "i"}]}], ",", 
       RowBox[{"{", 
        RowBox[{"i", ",", "0", ",", "9", ",", "0.5"}], "}"}]}], "]"}]}], 
    ";"}], "\[IndentingNewLine]", 
   RowBox[{
    RowBox[{"MS21a", "=", 
     RowBox[{"Table", "[", 
      RowBox[{
       RowBox[{"MS2a", "/.", 
        RowBox[{"t", "\[Rule]", "i"}]}], ",", 
       RowBox[{"{", 
        RowBox[{"i", ",", "0", ",", "9", ",", "0.5"}], "}"}]}], "]"}]}], 
    ";"}], "\[IndentingNewLine]", 
   RowBox[{
    RowBox[{"MS31a", "=", 
     RowBox[{"Table", "[", 
      RowBox[{
       RowBox[{"MS3a", "/.", 
        RowBox[{"t", "\[Rule]", "i"}]}], ",", 
       RowBox[{"{", 
        RowBox[{"i", ",", "0", ",", "9", ",", "0.5"}], "}"}]}], "]"}]}], 
    ";"}]}]}]], "Input",
 CellChangeTimes->{{3.6075816134187*^9, 3.6075816421867*^9}, 
   3.6075817521257*^9, {3.6075818369747*^9, 3.6075818764377003`*^9}, {
   3.6075831137747*^9, 3.6075831520837*^9}, {3.607775968971677*^9, 
   3.6077759955355225`*^9}, {3.607928970909096*^9, 3.6079289739717627`*^9}, {
   3.6079290713830004`*^9, 3.6079290716798916`*^9}, {3.6086339660828433`*^9, 
   3.6086339663016033`*^9}, {3.6502924706448374`*^9, 3.650292493616152*^9}, {
   3.6502939323854446`*^9, 3.65029394069592*^9}}],

Cell[BoxData[{
 RowBox[{
  RowBox[{"taxa", "=", 
   RowBox[{"Table", "[", 
    RowBox[{
     RowBox[{
      RowBox[{
       RowBox[{"Transpose", "[", "tab", "]"}], "[", 
       RowBox[{"[", "2", "]"}], "]"}], "[", 
      RowBox[{"[", 
       RowBox[{"i", "+", "1"}], "]"}], "]"}], ",", 
     RowBox[{"{", 
      RowBox[{"i", ",", "1", ",", "19"}], "}"}]}], "]"}]}], 
  ";"}], "\[IndentingNewLine]", 
 RowBox[{
  RowBox[{"taya", "=", 
   RowBox[{"Table", "[", 
    RowBox[{
     RowBox[{
      RowBox[{
       RowBox[{"Transpose", "[", "tab", "]"}], "[", 
       RowBox[{"[", "3", "]"}], "]"}], "[", 
      RowBox[{"[", 
       RowBox[{"i", "+", "1"}], "]"}], "]"}], ",", 
     RowBox[{"{", 
      RowBox[{"i", ",", "1", ",", "19"}], "}"}]}], "]"}]}], 
  ";"}], "\[IndentingNewLine]", 
 RowBox[{
  RowBox[{"taza", "=", 
   RowBox[{"Table", "[", 
    RowBox[{
     RowBox[{
      RowBox[{
       RowBox[{"Transpose", "[", "tab", "]"}], "[", 
       RowBox[{"[", "4", "]"}], "]"}], "[", 
      RowBox[{"[", 
       RowBox[{"i", "+", "1"}], "]"}], "]"}], ",", 
     RowBox[{"{", 
      RowBox[{"i", ",", "1", ",", "19"}], "}"}]}], "]"}]}], ";"}]}], "Input",
 CellChangeTimes->{{3.603213182429*^9, 3.603213264924*^9}, 3.60321336016*^9, 
   3.6032143975039997`*^9, {3.604919683676724*^9, 3.6049196843154836`*^9}, {
   3.604925891412692*^9, 3.6049258960722637`*^9}, 3.6049261406342754`*^9, 
   3.606142142845832*^9, {3.606207911931734*^9, 3.606207917980327*^9}, {
   3.6075819101837*^9, 3.6075819391257*^9}, {3.6077759967543216`*^9, 
   3.6077759979731336`*^9}, {3.6079289764250035`*^9, 3.6079289792845607`*^9}}],

Cell[BoxData[
 RowBox[{
  RowBox[{"(*", "MSE", "*)"}], "\[IndentingNewLine]", 
  RowBox[{
   RowBox[{"MSE1", "=", 
    RowBox[{
     RowBox[{"(", 
      RowBox[{"1", "/", 
       RowBox[{"Length", "[", "taxa", "]"}]}], ")"}], "*", 
     RowBox[{"Sum", "[", 
      RowBox[{
       SuperscriptBox[
        RowBox[{"(", 
         RowBox[{
          RowBox[{"MS11a", "[", 
           RowBox[{"[", "j", "]"}], "]"}], "-", 
          RowBox[{"taxa", "[", 
           RowBox[{"[", "j", "]"}], "]"}]}], ")"}], "2"], ",", 
       RowBox[{"{", 
        RowBox[{"j", ",", "1", ",", 
         RowBox[{"Length", "[", "taxa", "]"}]}], "}"}]}], "]"}]}]}], 
   "\[IndentingNewLine]", 
   RowBox[{"MSE2", "=", 
    RowBox[{
     RowBox[{"(", 
      RowBox[{"1", "/", 
       RowBox[{"Length", "[", "taya", "]"}]}], ")"}], "*", 
     RowBox[{"Sum", "[", 
      RowBox[{
       SuperscriptBox[
        RowBox[{"(", 
         RowBox[{
          RowBox[{"MS21a", "[", 
           RowBox[{"[", "j", "]"}], "]"}], "-", 
          RowBox[{"taya", "[", 
           RowBox[{"[", "j", "]"}], "]"}]}], ")"}], "2"], ",", 
       RowBox[{"{", 
        RowBox[{"j", ",", "1", ",", 
         RowBox[{"Length", "[", "taya", "]"}]}], "}"}]}], "]"}]}]}], 
   "\[IndentingNewLine]", 
   RowBox[{"MSE3", "=", 
    RowBox[{
     RowBox[{"(", 
      RowBox[{"1", "/", 
       RowBox[{"Length", "[", "taza", "]"}]}], ")"}], "*", 
     RowBox[{"Sum", "[", 
      RowBox[{
       SuperscriptBox[
        RowBox[{"(", 
         RowBox[{
          RowBox[{"MS31a", "[", 
           RowBox[{"[", "j", "]"}], "]"}], "-", 
          RowBox[{"taza", "[", 
           RowBox[{"[", "j", "]"}], "]"}]}], ")"}], "2"], ",", 
       RowBox[{"{", 
        RowBox[{"j", ",", "1", ",", 
         RowBox[{"Length", "[", "taza", "]"}]}], "}"}]}], 
      "]"}]}]}]}]}]], "Input",
 CellChangeTimes->{{3.6075819696387*^9, 3.6075820548796997`*^9}, {
   3.6075831812817*^9, 3.6075832090027*^9}, {3.6077760046766024`*^9, 
   3.6077760120676117`*^9}, 3.607776058382515*^9, {3.607776434745577*^9, 
   3.6077764430741296`*^9}, {3.6502925078979683`*^9, 
   3.6502925370796375`*^9}, {3.6502925698985147`*^9, 
   3.6502925826022415`*^9}, {3.6502932691165075`*^9, 
   3.6502932818802376`*^9}, {3.6502933513362103`*^9, 
   3.6502933609037576`*^9}, {3.650293944137117*^9, 3.6502939455471973`*^9}}],

Cell[BoxData[
 RowBox[{
  RowBox[{"(*", "MAPE", "*)"}], "\[IndentingNewLine]", 
  RowBox[{
   RowBox[{"MAPE1", "=", 
    RowBox[{
     RowBox[{"(", 
      RowBox[{"1", "/", 
       RowBox[{"Length", "[", "taxa", "]"}]}], ")"}], "*", 
     RowBox[{"Sum", "[", 
      RowBox[{
       RowBox[{"Abs", "[", 
        RowBox[{
         RowBox[{"(", 
          RowBox[{
           RowBox[{"MS11a", "[", 
            RowBox[{"[", "j", "]"}], "]"}], "-", 
           RowBox[{"taxa", "[", 
            RowBox[{"[", "j", "]"}], "]"}]}], ")"}], "/", 
         RowBox[{"taxa", "[", 
          RowBox[{"[", "j", "]"}], "]"}]}], "]"}], ",", 
       RowBox[{"{", 
        RowBox[{"j", ",", "1", ",", 
         RowBox[{"Length", "[", "taxa", "]"}]}], "}"}]}], "]"}], "*", 
     "100"}]}], "\[IndentingNewLine]", 
   RowBox[{"MAPE2", "=", 
    RowBox[{
     RowBox[{"(", 
      RowBox[{"1", "/", 
       RowBox[{"Length", "[", "taya", "]"}]}], ")"}], "*", 
     RowBox[{"Sum", "[", 
      RowBox[{
       RowBox[{"Abs", "[", 
        RowBox[{
         RowBox[{"(", 
          RowBox[{
           RowBox[{"MS21a", "[", 
            RowBox[{"[", "j", "]"}], "]"}], "-", 
           RowBox[{"taya", "[", 
            RowBox[{"[", "j", "]"}], "]"}]}], ")"}], "/", 
         RowBox[{"taya", "[", 
          RowBox[{"[", "j", "]"}], "]"}]}], "]"}], ",", 
       RowBox[{"{", 
        RowBox[{"j", ",", "1", ",", 
         RowBox[{"Length", "[", "taya", "]"}]}], "}"}]}], "]"}], "*", 
     "100"}]}], "\[IndentingNewLine]", 
   RowBox[{"MAPE3", "=", 
    RowBox[{
     RowBox[{"(", 
      RowBox[{"1", "/", 
       RowBox[{"Length", "[", "taza", "]"}]}], ")"}], "*", 
     RowBox[{"Sum", "[", 
      RowBox[{
       RowBox[{"Abs", "[", 
        RowBox[{
         RowBox[{"(", 
          RowBox[{
           RowBox[{"MS31a", "[", 
            RowBox[{"[", "j", "]"}], "]"}], "-", 
           RowBox[{"taza", "[", 
            RowBox[{"[", "j", "]"}], "]"}]}], ")"}], "/", 
         RowBox[{"taza", "[", 
          RowBox[{"[", "j", "]"}], "]"}]}], "]"}], ",", 
       RowBox[{"{", 
        RowBox[{"j", ",", "1", ",", 
         RowBox[{"Length", "[", "taza", "]"}]}], "}"}]}], "]"}], "*", 
     "100"}]}]}]}]], "Input",
 CellChangeTimes->{{3.6075819696387*^9, 3.6075820548796997`*^9}, {
   3.6075831812817*^9, 3.6075832090027*^9}, {3.6077760046766024`*^9, 
   3.6077760120676117`*^9}, 3.607776058382515*^9, {3.607776434745577*^9, 
   3.6077764430741296`*^9}, {3.6502925078979683`*^9, 
   3.6502925370796375`*^9}, {3.6502925698985147`*^9, 
   3.6502925826022415`*^9}, {3.650292900652433*^9, 3.650292901096458*^9}, {
   3.650292935734439*^9, 3.650292941579774*^9}, {3.6502930936614723`*^9, 
   3.650293095427573*^9}, {3.6502931349058313`*^9, 3.6502931610953293`*^9}, {
   3.6502933425387073`*^9, 3.6502933473029795`*^9}, {3.650293948425362*^9, 
   3.650293952289583*^9}}],

Cell[BoxData[
 RowBox[{
  RowBox[{"(*", "FS", "*)"}], "\[IndentingNewLine]", 
  RowBox[{
   RowBox[{"FS1", "=", 
    RowBox[{"2", "*", 
     RowBox[{
      RowBox[{"(", 
       RowBox[{
        RowBox[{"StandardDeviation", "[", "taxa", "]"}], "-", 
        RowBox[{"StandardDeviation", "[", "MS11a", "]"}]}], ")"}], "/", 
      RowBox[{"(", 
       RowBox[{
        RowBox[{"StandardDeviation", "[", "taxa", "]"}], "+", 
        RowBox[{"StandardDeviation", "[", "MS11a", "]"}]}], ")"}]}]}]}], 
   "\[IndentingNewLine]", 
   RowBox[{"FS2", "=", 
    RowBox[{"2", "*", 
     RowBox[{
      RowBox[{"(", 
       RowBox[{
        RowBox[{"StandardDeviation", "[", "taya", "]"}], "-", 
        RowBox[{"StandardDeviation", "[", "MS21a", "]"}]}], ")"}], "/", 
      RowBox[{"(", 
       RowBox[{
        RowBox[{"StandardDeviation", "[", "taya", "]"}], "+", 
        RowBox[{"StandardDeviation", "[", "MS21a", "]"}]}], ")"}]}]}]}], 
   "\[IndentingNewLine]", 
   RowBox[{"FS3", "=", 
    RowBox[{"2", "*", 
     RowBox[{
      RowBox[{"(", 
       RowBox[{
        RowBox[{"StandardDeviation", "[", "taza", "]"}], "-", 
        RowBox[{"StandardDeviation", "[", "MS31a", "]"}]}], ")"}], "/", 
      RowBox[{"(", 
       RowBox[{
        RowBox[{"StandardDeviation", "[", "taza", "]"}], "+", 
        RowBox[{"StandardDeviation", "[", "MS31a", "]"}]}], 
       ")"}]}]}]}]}]}]], "Input",
 CellChangeTimes->{{3.6502935550038595`*^9, 3.6502937210093546`*^9}, {
  3.650293955164747*^9, 3.650293960649061*^9}}]
}, Open  ]],

Cell[CellGroupData[{

Cell["Graphical representation of the competitive role", "Subsubsection",
 CellChangeTimes->{{3.6062077807859693`*^9, 3.606207855953124*^9}, {
   3.60620799561627*^9, 3.6062080026398783`*^9}, {3.606208036080142*^9, 
   3.606208097000078*^9}, {3.6062081284245605`*^9, 3.6062081302245884`*^9}, {
   3.6062082289443555`*^9, 3.606208315325183*^9}, {3.606208360216623*^9, 
   3.606208379763423*^9}, {3.606208423682598*^9, 3.6062084290174303`*^9}, 
   3.6062084838100224`*^9, {3.6062085392961245`*^9, 3.6062085472959976`*^9}, 
   3.6075791730957003`*^9, {3.650288849953746*^9, 3.6502888677007613`*^9}, {
   3.650627968450578*^9, 3.650627972717822*^9}, {3.661782468459358*^9, 
   3.6617824815493765`*^9}, 3.662362433409303*^9}],

Cell[BoxData[{
 RowBox[{"G1", "=", 
  RowBox[{"D", "[", 
   RowBox[{"fitUtil1modT", ",", "t"}], "]"}]}], "\[IndentingNewLine]", 
 RowBox[{"G2", "=", 
  RowBox[{"D", "[", 
   RowBox[{"fitUtil2modP", ",", "t"}], "]"}]}]}], "Input",
 CellChangeTimes->{{3.650462329748*^9, 3.6504623569449997`*^9}}],

Cell[BoxData[
 RowBox[{"Off", "[", 
  StyleBox[
   RowBox[{"Reduce", "::", "ratnz"}], "MessageName"], "]"}]], "Input",
 CellChangeTimes->{{3.6506284088087654`*^9, 3.650628419345368*^9}}],

Cell[BoxData[{
 RowBox[{"r1", "=", 
  RowBox[{
   RowBox[{"Reduce", "[", 
    RowBox[{
     RowBox[{
      RowBox[{"G1", "\[Equal]", "0"}], "&&", 
      RowBox[{"0", "\[LessEqual]", "t", "\[LessEqual]", "9"}]}], ",", "t", 
     ",", "Reals"}], "]"}], "//", "Chop"}]}], "\[IndentingNewLine]", 
 RowBox[{"r2", "=", 
  RowBox[{
   RowBox[{"Reduce", "[", 
    RowBox[{
     RowBox[{
      RowBox[{"G2", "\[Equal]", "0"}], "&&", 
      RowBox[{"0", "\[LessEqual]", "t", "\[LessEqual]", "9"}]}], ",", "t", 
     ",", "Reals"}], "]"}], "//", "Chop"}]}]}], "Input",
 CellChangeTimes->{{3.650462448865*^9, 3.6504625456*^9}, {3.650462582578*^9, 
  3.6504625894379997`*^9}, {3.6506284261027546`*^9, 3.650628427562838*^9}, {
  3.6506285100215545`*^9, 3.6506285121386757`*^9}}],

Cell[BoxData[{
 RowBox[{"r1", "[", 
  RowBox[{"[", 
   RowBox[{"1", ",", "2"}], "]"}], "]"}], "\[IndentingNewLine]", 
 RowBox[{
  RowBox[{"r1", "[", 
   RowBox[{"[", 
    RowBox[{"2", ",", "2"}], "]"}], "]"}], 
  "\[IndentingNewLine]"}], "\[IndentingNewLine]", 
 RowBox[{"r2", "[", 
  RowBox[{"[", "2", "]"}], "]"}]}], "Input",
 CellChangeTimes->{{3.650628430851026*^9, 3.6506284568245115`*^9}, {
  3.6506285177819977`*^9, 3.6506285183610315`*^9}}],

Cell[BoxData[
 RowBox[{
  RowBox[{"line1", "=", 
   RowBox[{"ParametricPlot", "[", 
    RowBox[{
     RowBox[{"{", 
      RowBox[{
       RowBox[{"r1", "[", 
        RowBox[{"[", 
         RowBox[{"1", ",", "2"}], "]"}], "]"}], ",", "x"}], "}"}], ",", 
     RowBox[{"{", 
      RowBox[{"x", ",", 
       RowBox[{"-", "0.4"}], ",", "0.8"}], "}"}], ",", 
     RowBox[{"AxesOrigin", "\[Rule]", 
      RowBox[{"{", 
       RowBox[{
        RowBox[{"-", "1.13"}], ",", "0"}], "}"}]}], ",", 
     RowBox[{"PlotStyle", "\[Rule]", 
      RowBox[{"{", 
       RowBox[{
        RowBox[{"Directive", "[", 
         RowBox[{
          RowBox[{"RGBColor", "[", 
           RowBox[{"0", ",", "0", ",", "0"}], "]"}], ",", "Dashed"}], "]"}], 
        ",", 
        RowBox[{"Thickness", "[", "0.003", "]"}]}], "}"}]}], ",", 
     RowBox[{"Ticks", "\[Rule]", 
      RowBox[{"{", 
       RowBox[{
        RowBox[{"{", 
         RowBox[{
          RowBox[{"{", 
           RowBox[{"0", ",", "1998"}], "}"}], ",", 
          RowBox[{"{", 
           RowBox[{"1", ",", "1999"}], "}"}], ",", 
          RowBox[{"{", 
           RowBox[{"2", ",", "2000"}], "}"}], ",", 
          RowBox[{"{", 
           RowBox[{"3", ",", "2001"}], "}"}], ",", 
          RowBox[{"{", 
           RowBox[{"4", ",", "2002"}], "}"}], ",", 
          RowBox[{"{", 
           RowBox[{"5", ",", "2003"}], "}"}], ",", 
          RowBox[{"{", 
           RowBox[{"6", ",", "2004"}], "}"}], ",", 
          RowBox[{"{", 
           RowBox[{"7", ",", "2005"}], "}"}], ",", 
          RowBox[{"{", 
           RowBox[{"8", ",", "2006"}], "}"}], ",", 
          RowBox[{"{", 
           RowBox[{"9", ",", "2007"}], "}"}]}], "}"}], ",", "Automatic"}], 
       "}"}]}]}], "]"}]}], ";"}]], "Input",
 CellChangeTimes->{{3.610971871497408*^9, 3.610971873496745*^9}, {
   3.6109719249610434`*^9, 3.6109720204957385`*^9}, {3.6109753747769246`*^9, 
   3.610975406968381*^9}, 3.610975561507412*^9, {3.6119080141035037`*^9, 
   3.611908015411375*^9}, {3.65054476440625*^9, 3.6505447649375*^9}, {
   3.6505582947822*^9, 3.6505583071632*^9}, 3.6505583627721996`*^9, {
   3.6505590805801997`*^9, 3.6505590922181997`*^9}, 3.6506285816926537`*^9, {
   3.650628652204687*^9, 3.6506286553538666`*^9}, {3.650631380762751*^9, 
   3.6506313812727804`*^9}, {3.650707154236644*^9, 3.6507071729296436`*^9}}],

Cell[BoxData[
 RowBox[{
  RowBox[{"line2", "=", 
   RowBox[{"ParametricPlot", "[", 
    RowBox[{
     RowBox[{"{", 
      RowBox[{
       RowBox[{"r2", "[", 
        RowBox[{"[", "2", "]"}], "]"}], ",", "x"}], "}"}], ",", 
     RowBox[{"{", 
      RowBox[{"x", ",", 
       RowBox[{"-", "0.4"}], ",", "0.8"}], "}"}], ",", 
     RowBox[{"AxesOrigin", "\[Rule]", 
      RowBox[{"{", 
       RowBox[{
        RowBox[{"-", "1.13"}], ",", "0"}], "}"}]}], ",", 
     RowBox[{"PlotStyle", "\[Rule]", 
      RowBox[{"{", 
       RowBox[{
        RowBox[{"Directive", "[", 
         RowBox[{
          RowBox[{"RGBColor", "[", 
           RowBox[{"0", ",", "0", ",", "0"}], "]"}], ",", "Dashed"}], "]"}], 
        ",", 
        RowBox[{"Thickness", "[", "0.003", "]"}]}], "}"}]}], ",", 
     RowBox[{"Ticks", "\[Rule]", 
      RowBox[{"{", 
       RowBox[{
        RowBox[{"{", 
         RowBox[{
          RowBox[{"{", 
           RowBox[{"0", ",", "1998"}], "}"}], ",", 
          RowBox[{"{", 
           RowBox[{"1", ",", "1999"}], "}"}], ",", 
          RowBox[{"{", 
           RowBox[{"2", ",", "2000"}], "}"}], ",", 
          RowBox[{"{", 
           RowBox[{"3", ",", "2001"}], "}"}], ",", 
          RowBox[{"{", 
           RowBox[{"4", ",", "2002"}], "}"}], ",", 
          RowBox[{"{", 
           RowBox[{"5", ",", "2003"}], "}"}], ",", 
          RowBox[{"{", 
           RowBox[{"6", ",", "2004"}], "}"}], ",", 
          RowBox[{"{", 
           RowBox[{"7", ",", "2005"}], "}"}], ",", 
          RowBox[{"{", 
           RowBox[{"8", ",", "2006"}], "}"}], ",", 
          RowBox[{"{", 
           RowBox[{"9", ",", "2007"}], "}"}]}], "}"}], ",", "Automatic"}], 
       "}"}]}]}], "]"}]}], ";"}]], "Input",
 CellChangeTimes->{{3.610971871497408*^9, 3.610971873496745*^9}, {
   3.6109719249610434`*^9, 3.6109720204957385`*^9}, 3.610974648684859*^9, {
   3.610974690635832*^9, 3.6109746908869996`*^9}, {3.6109753768963375`*^9, 
   3.610975410538761*^9}, 3.610975563855973*^9, {3.611908018905704*^9, 
   3.611908020005438*^9}, {3.650544767734375*^9, 3.650544768203125*^9}, 
   3.65054494275*^9, {3.6505583005582*^9, 3.6505583131091995`*^9}, 
   3.6505584191751995`*^9, {3.6505590872942*^9, 3.6505590885951996`*^9}, 
   3.6506285897351136`*^9, 3.6506286602641478`*^9, {3.6506313844569626`*^9, 
   3.65063138493699*^9}, {3.6507071558016434`*^9, 3.6507071746006436`*^9}}],

Cell[BoxData[
 RowBox[{
  RowBox[{"line3", "=", 
   RowBox[{"ParametricPlot", "[", 
    RowBox[{
     RowBox[{"{", 
      RowBox[{
       RowBox[{"r1", "[", 
        RowBox[{"[", 
         RowBox[{"2", ",", "2"}], "]"}], "]"}], ",", "x"}], "}"}], ",", 
     RowBox[{"{", 
      RowBox[{"x", ",", 
       RowBox[{"-", "0.4"}], ",", "0.8"}], "}"}], ",", 
     RowBox[{"AxesOrigin", "\[Rule]", 
      RowBox[{"{", 
       RowBox[{
        RowBox[{"-", "1.13"}], ",", "0"}], "}"}]}], ",", 
     RowBox[{"PlotStyle", "\[Rule]", 
      RowBox[{"{", 
       RowBox[{
        RowBox[{"Directive", "[", 
         RowBox[{
          RowBox[{"RGBColor", "[", 
           RowBox[{"0", ",", "0", ",", "0"}], "]"}], ",", "Dashed"}], "]"}], 
        ",", 
        RowBox[{"Thickness", "[", "0.003", "]"}]}], "}"}]}], ",", 
     RowBox[{"Ticks", "\[Rule]", 
      RowBox[{"{", 
       RowBox[{
        RowBox[{"{", 
         RowBox[{
          RowBox[{"{", 
           RowBox[{"0", ",", "1998"}], "}"}], ",", 
          RowBox[{"{", 
           RowBox[{"1", ",", "1999"}], "}"}], ",", 
          RowBox[{"{", 
           RowBox[{"2", ",", "2000"}], "}"}], ",", 
          RowBox[{"{", 
           RowBox[{"3", ",", "2001"}], "}"}], ",", 
          RowBox[{"{", 
           RowBox[{"4", ",", "2002"}], "}"}], ",", 
          RowBox[{"{", 
           RowBox[{"5", ",", "2003"}], "}"}], ",", 
          RowBox[{"{", 
           RowBox[{"6", ",", "2004"}], "}"}], ",", 
          RowBox[{"{", 
           RowBox[{"7", ",", "2005"}], "}"}], ",", 
          RowBox[{"{", 
           RowBox[{"8", ",", "2006"}], "}"}], ",", 
          RowBox[{"{", 
           RowBox[{"9", ",", "2007"}], "}"}]}], "}"}], ",", "Automatic"}], 
       "}"}]}]}], "]"}]}], ";"}]], "Input",
 CellChangeTimes->{{3.6505591040512*^9, 3.6505591338392*^9}, 
   3.650628597201541*^9, 3.6506286623362665`*^9, {3.6506313889532194`*^9, 
   3.6506313894262466`*^9}, {3.6507071574786434`*^9, 3.6507071763446436`*^9}}],

Cell[BoxData[
 RowBox[{
  RowBox[{"plG", "=", 
   RowBox[{"Plot", "[", 
    RowBox[{
     RowBox[{"{", 
      RowBox[{"G1", ",", "G2"}], "}"}], ",", 
     RowBox[{"{", 
      RowBox[{"t", ",", "0", ",", "9"}], "}"}], ",", 
     RowBox[{"PlotRange", "\[Rule]", "All"}], ",", 
     RowBox[{"AxesOrigin", "\[Rule]", 
      RowBox[{"{", 
       RowBox[{"0", ",", "0"}], "}"}]}], ",", 
     RowBox[{"PlotStyle", "\[Rule]", 
      RowBox[{"{", 
       RowBox[{
        RowBox[{"{", 
         RowBox[{"Gray", ",", 
          RowBox[{"Thickness", "[", "0.006", "]"}]}], "}"}], ",", 
        RowBox[{"{", 
         RowBox[{"Black", ",", 
          RowBox[{"Thickness", "[", "0.006", "]"}]}], "}"}]}], "}"}]}]}], 
    "]"}]}], ";"}]], "Input",
 CellChangeTimes->{{3.6504621796540003`*^9, 3.650462233406*^9}, {
   3.650462291576*^9, 3.650462398966*^9}, {3.6506280453849783`*^9, 
   3.650628051761343*^9}, {3.65062809628189*^9, 3.650628138713317*^9}, {
   3.6506282093093543`*^9, 3.650628221344043*^9}, {3.650628530766741*^9, 
   3.6506285326178465`*^9}, 3.6506287937697835`*^9, {3.6506314072962685`*^9, 
   3.650631407632288*^9}, 3.6506377298718996`*^9, 3.650705293748644*^9, 
   3.6507070811366434`*^9, 3.6507071171066437`*^9, {3.6507072823256435`*^9, 
   3.6507072847256436`*^9}, 3.6507073293366437`*^9, 3.6507216210546436`*^9}],

Cell[BoxData[
 RowBox[{"Show", "[", 
  RowBox[{"plG", ",", "line1", ",", "line2", ",", "line3", ",", 
   RowBox[{"Ticks", "\[Rule]", 
    RowBox[{"{", 
     RowBox[{"{", 
      RowBox[{
       RowBox[{"{", 
        RowBox[{"0", ",", "1998"}], "}"}], ",", 
       RowBox[{"{", 
        RowBox[{"1", ",", "1999"}], "}"}], ",", 
       RowBox[{"{", 
        RowBox[{"2", ",", "2000"}], "}"}], ",", 
       RowBox[{"{", 
        RowBox[{"3", ",", "2001"}], "}"}], ",", 
       RowBox[{"{", 
        RowBox[{"4", ",", "2002"}], "}"}], ",", 
       RowBox[{"{", 
        RowBox[{"5", ",", "2003"}], "}"}], ",", 
       RowBox[{"{", 
        RowBox[{"6", ",", "2004"}], "}"}], ",", 
       RowBox[{"{", 
        RowBox[{"7", ",", "2005"}], "}"}], ",", 
       RowBox[{"{", 
        RowBox[{"8", ",", "2006"}], "}"}], ",", 
       RowBox[{"{", 
        RowBox[{"9", ",", "2007"}], "}"}]}], "}"}], "}"}]}], ",", 
   RowBox[{"Epilog", "\[Rule]", 
    RowBox[{"{", 
     RowBox[{
      RowBox[{"Inset", "[", 
       RowBox[{
        RowBox[{"Style", "[", 
         RowBox[{"\"\<Predator-prey (PP)\>\"", ",", "Bold", ",", "12"}], 
         "]"}], ",", 
        RowBox[{"{", 
         RowBox[{"1.35", ",", "0.5"}], "}"}]}], "]"}], ",", 
      RowBox[{"Inset", "[", 
       RowBox[{
        RowBox[{"Style", "[", 
         RowBox[{
         "\"\<\!\(\*SubscriptBox[\(G\), \(1\)]\)\>\"", ",", "Bold", ",", 
          "Gray", ",", "12"}], "]"}], ",", 
        RowBox[{"{", 
         RowBox[{"0.7", ",", 
          RowBox[{"-", "0.15"}]}], "}"}]}], "]"}], ",", 
      RowBox[{"Inset", "[", 
       RowBox[{
        RowBox[{"Style", "[", 
         RowBox[{
         "\"\<\!\(\*SubscriptBox[\(G\), \(2\)]\)\>\"", ",", "Bold", ",", 
          "12"}], "]"}], ",", 
        RowBox[{"{", 
         RowBox[{"0.7", ",", "0.25"}], "}"}]}], "]"}], ",", 
      RowBox[{"Inset", "[", 
       RowBox[{
        RowBox[{"Style", "[", 
         RowBox[{"\"\<Pure competition\>\"", ",", "Bold", ",", "12"}], "]"}], 
        ",", 
        RowBox[{"{", 
         RowBox[{"4.4", ",", "0.5"}], "}"}]}], "]"}], ",", 
      RowBox[{"Inset", "[", 
       RowBox[{
        RowBox[{"Style", "[", 
         RowBox[{"\"\<PP\>\"", ",", "Bold", ",", "12"}], "]"}], ",", 
        RowBox[{"{", 
         RowBox[{"6.6", ",", "0.5"}], "}"}]}], "]"}], ",", 
      RowBox[{"Inset", "[", 
       RowBox[{
        RowBox[{"Style", "[", 
         RowBox[{"\"\<Mutualism\>\"", ",", "Bold", ",", "12"}], "]"}], ",", 
        RowBox[{"{", 
         RowBox[{"8.2", ",", "0.5"}], "}"}]}], "]"}]}], "}"}]}]}], 
  "]"}]], "Input",
 CellChangeTimes->{{3.6506286055840197`*^9, 3.6506286318085203`*^9}, {
   3.6506286804012995`*^9, 3.6506287032866087`*^9}, {3.650628734510394*^9, 
   3.6506287423668437`*^9}, {3.6506287745146823`*^9, 3.6506287786909213`*^9}, 
   3.650631422673148*^9, {3.6506317175620155`*^9, 3.6506317613615203`*^9}, {
   3.65063179545147*^9, 3.650631829168399*^9}, {3.6506322620241566`*^9, 
   3.6506324266115704`*^9}, {3.6506324976526337`*^9, 3.65063251244948*^9}, {
   3.65063255353983*^9, 3.650632584898624*^9}, {3.6506326618020225`*^9, 
   3.6506326922517643`*^9}, {3.6506330869243383`*^9, 3.650633145124667*^9}, {
   3.6506332082672787`*^9, 3.6506332214600334`*^9}, {3.6506332923390875`*^9, 
   3.650633293451151*^9}, {3.650707341168644*^9, 3.650707447236644*^9}, {
   3.650707549123644*^9, 3.6507076197766438`*^9}, {3.6509673351873703`*^9, 
   3.6509673509382706`*^9}}]
}, Open  ]],

Cell[CellGroupData[{

Cell["Figure 4", "Subsubsection",
 CellChangeTimes->{{3.6509460133490677`*^9, 3.650946026957088*^9}, 
   3.650947019613721*^9, 3.650958997061409*^9, {3.6617824763293695`*^9, 
   3.6617824836393795`*^9}, 3.6623724621121197`*^9}],

Cell[BoxData[
 RowBox[{"Show", "[", 
  RowBox[{
  "plList", ",", "plMS", ",", "line1", ",", "line2", ",", "line3", ",", 
   RowBox[{"PlotRange", "\[Rule]", 
    RowBox[{"{", 
     RowBox[{"All", ",", 
      RowBox[{"{", 
       RowBox[{
        RowBox[{"-", "0.007"}], ",", "0.58"}], "}"}]}], "}"}]}]}], 
  "]"}]], "Input",
 CellChangeTimes->{{3.650636684103085*^9, 3.6506367564792247`*^9}, {
  3.6506369233427687`*^9, 3.650636961686962*^9}, {3.6507078910876436`*^9, 
  3.6507078952706437`*^9}, {3.6507080855636435`*^9, 3.6507080929696436`*^9}}]
}, Open  ]]
}, Open  ]]
}, Open  ]]
}, Open  ]]
},
WindowToolbars->"RulerBar",
WindowSize->{1440, 818},
WindowMargins->{{-8, Automatic}, {Automatic, -8}},
PrintingCopies->1,
PrintingPageRange->{32000, 32000},
PrintingOptions->{"Magnification"->1.,
"PaperOrientation"->"Portrait",
"PaperSize"->{595.4399999999999, 841.68}},
PrivateNotebookOptions->{"VersionedStylesheet"->{"Default.nb"[8.] -> True}},
Magnification->1.25,
FrontEndVersion->"10.1 for Microsoft Windows (64-bit) (March 23, 2015)",
StyleDefinitions->"Default.nb"
]
(* End of Notebook Content *)

(* Internal cache information *)
(*CellTagsOutline
CellTagsIndex->{}
*)
(*CellTagsIndex
CellTagsIndex->{}
*)
(*NotebookFileOutline
Notebook[{
Cell[CellGroupData[{
Cell[579, 22, 396, 7, 170, "Title"],
Cell[978, 31, 123, 1, 62, "Subtitle"],
Cell[CellGroupData[{
Cell[1126, 36, 306, 5, 88, "Section"],
Cell[1435, 43, 514, 13, 80, "Input"],
Cell[1952, 58, 143, 2, 35, "Input"],
Cell[CellGroupData[{
Cell[2120, 64, 390, 7, 46, "Subsection"],
Cell[2513, 73, 4186, 88, 212, "Input"],
Cell[6702, 163, 2018, 51, 80, "Input"]
}, Open  ]],
Cell[CellGroupData[{
Cell[8757, 219, 659, 10, 46, "Subsection"],
Cell[9419, 231, 4622, 98, 234, "Input"],
Cell[14044, 331, 2415, 68, 125, "Input"],
Cell[16462, 401, 3533, 87, 227, "Input"]
}, Open  ]],
Cell[CellGroupData[{
Cell[20032, 493, 170, 2, 71, "Subsection"],
Cell[CellGroupData[{
Cell[20227, 499, 699, 10, 50, "Subsubsection"],
Cell[20929, 511, 2415, 70, 158, "Input"],
Cell[23347, 583, 2261, 61, 158, "Input"]
}, Open  ]],
Cell[CellGroupData[{
Cell[25645, 649, 588, 9, 50, "Subsubsection"],
Cell[26236, 660, 2058, 57, 158, "Input"],
Cell[28297, 719, 3740, 76, 158, "Input"],
Cell[32040, 797, 2338, 58, 158, "Input"],
Cell[34381, 857, 1970, 52, 158, "Input"],
Cell[36354, 911, 2873, 78, 227, "Input"]
}, Open  ]],
Cell[CellGroupData[{
Cell[39264, 994, 796, 14, 51, "Subsubsection"],
Cell[40063, 1010, 707, 14, 53, "Text"],
Cell[40773, 1026, 479, 10, 57, "Input"],
Cell[41255, 1038, 489, 9, 53, "Input"],
Cell[41747, 1049, 352, 6, 53, "Input"],
Cell[42102, 1057, 362, 8, 53, "Input"],
Cell[42467, 1067, 225, 4, 53, "Input"],
Cell[42695, 1073, 416, 9, 53, "Input"],
Cell[43114, 1084, 324, 5, 53, "Input"]
}, Open  ]],
Cell[CellGroupData[{
Cell[43475, 1094, 710, 10, 50, "Subsubsection"],
Cell[44188, 1106, 2603, 67, 193, "Input"],
Cell[46794, 1175, 2702, 67, 193, "Input"],
Cell[49499, 1244, 2366, 63, 193, "Input"]
}, Open  ]],
Cell[CellGroupData[{
Cell[51902, 1312, 174, 2, 50, "Subsubsection"],
Cell[52079, 1316, 3258, 85, 227, "Input"],
Cell[55340, 1403, 2529, 67, 158, "Input"],
Cell[57872, 1472, 254, 5, 53, "Input"]
}, Open  ]],
Cell[CellGroupData[{
Cell[58163, 1482, 845, 13, 50, "Subsubsection"],
Cell[59011, 1497, 3522, 99, 346, "Input"],
Cell[62536, 1598, 1061, 26, 90, "Input"],
Cell[63600, 1626, 5245, 116, 262, "Input"],
Cell[68848, 1744, 3936, 99, 193, "Input"],
Cell[72787, 1845, 5132, 115, 227, "Input"],
Cell[77922, 1962, 2246, 58, 158, "Input"],
Cell[80171, 2022, 360, 6, 53, "Input"],
Cell[80534, 2030, 89, 1, 90, "Input"]
}, Open  ]],
Cell[CellGroupData[{
Cell[80660, 2036, 861, 11, 50, "Subsubsection"],
Cell[81524, 2049, 2371, 70, 193, "Input",
 CellID->1883],
Cell[83898, 2121, 492, 7, 53, "Input"],
Cell[84393, 2130, 2688, 70, 158, "Input"],
Cell[87084, 2202, 2670, 70, 193, "Input"],
Cell[89757, 2274, 2955, 76, 158, "Input"]
}, Open  ]],
Cell[CellGroupData[{
Cell[92749, 2355, 396, 7, 50, "Subsubsection"],
Cell[93148, 2364, 1466, 37, 158, "Input"],
Cell[94617, 2403, 1978, 52, 125, "Input"],
Cell[96598, 2457, 2323, 65, 168, "Input"],
Cell[98924, 2524, 2842, 76, 158, "Input"],
Cell[101769, 2602, 1500, 41, 158, "Input"]
}, Open  ]],
Cell[CellGroupData[{
Cell[103306, 2648, 774, 10, 50, "Subsubsection"],
Cell[104083, 2660, 461, 11, 125, "Input"],
Cell[104547, 2673, 1143, 28, 125, "Input"],
Cell[105693, 2703, 331, 7, 90, "Input"],
Cell[106027, 2712, 2436, 59, 125, "Input"],
Cell[108466, 2773, 2562, 61, 125, "Input"],
Cell[111031, 2836, 1596, 35, 90, "Input"]
}, Open  ]],
Cell[CellGroupData[{
Cell[112664, 2876, 301, 4, 50, "Subsubsection"],
Cell[112968, 2882, 6203, 150, 331, "Input"]
}, Open  ]]
}, Open  ]]
}, Open  ]],
Cell[CellGroupData[{
Cell[119232, 3039, 272, 4, 137, "Section"],
Cell[CellGroupData[{
Cell[119529, 3047, 380, 6, 107, "Subsection"],
Cell[119912, 3055, 514, 13, 125, "Input"],
Cell[120429, 3070, 143, 2, 53, "Input"],
Cell[120575, 3074, 2905, 86, 227, "Input"],
Cell[123483, 3162, 975, 22, 90, "Input"]
}, Open  ]],
Cell[CellGroupData[{
Cell[124495, 3189, 564, 9, 71, "Subsection"],
Cell[125062, 3200, 3323, 96, 227, "Input"],
Cell[128388, 3298, 2104, 60, 125, "Input"],
Cell[130495, 3360, 3078, 79, 193, "Input"],
Cell[133576, 3441, 70, 1, 53, "Input"]
}, Open  ]],
Cell[CellGroupData[{
Cell[133683, 3447, 170, 2, 71, "Subsection"],
Cell[CellGroupData[{
Cell[133878, 3453, 733, 12, 50, "Subsubsection"],
Cell[134614, 3467, 1431, 42, 125, "Input"],
Cell[136048, 3511, 657, 12, 125, "Input"],
Cell[136708, 3525, 1523, 40, 125, "Input"]
}, Open  ]],
Cell[CellGroupData[{
Cell[138268, 3570, 457, 8, 50, "Subsubsection"],
Cell[138728, 3580, 1620, 43, 125, "Input"],
Cell[140351, 3625, 3652, 76, 158, "Input"],
Cell[144006, 3703, 2211, 55, 220, "Input"]
}, Open  ]],
Cell[CellGroupData[{
Cell[146254, 3763, 823, 14, 81, "Subsubsection"],
Cell[147080, 3779, 725, 15, 87, "Text"],
Cell[147808, 3796, 674, 17, 131, "Input"],
Cell[148485, 3815, 531, 10, 53, "Input"],
Cell[149019, 3827, 298, 5, 53, "Input"],
Cell[149320, 3834, 362, 8, 53, "Input"],
Cell[149685, 3844, 225, 4, 53, "Input"]
}, Open  ]],
Cell[CellGroupData[{
Cell[149947, 3853, 629, 9, 50, "Subsubsection"],
Cell[150579, 3864, 2495, 65, 193, "Input"],
Cell[153077, 3931, 2613, 66, 220, "Input"]
}, Open  ]],
Cell[CellGroupData[{
Cell[155727, 4002, 227, 3, 50, "Subsubsection"],
Cell[155957, 4007, 3322, 86, 227, "Input"],
Cell[159282, 4095, 2545, 65, 125, "Input"],
Cell[161830, 4162, 254, 5, 53, "Input"]
}, Open  ]],
Cell[CellGroupData[{
Cell[162121, 4172, 809, 12, 50, "Subsubsection"],
Cell[162933, 4186, 2446, 69, 263, "Input"],
Cell[165382, 4257, 993, 25, 90, "Input"],
Cell[166378, 4284, 288, 7, 53, "Input"],
Cell[166669, 4293, 4859, 111, 262, "Input"],
Cell[171531, 4406, 3740, 96, 227, "Input"],
Cell[175274, 4504, 4966, 113, 227, "Input"],
Cell[180243, 4619, 2184, 58, 125, "Input"],
Cell[182430, 4679, 286, 5, 53, "Input"]
}, Open  ]],
Cell[CellGroupData[{
Cell[182753, 4689, 885, 11, 50, "Subsubsection"],
Cell[183641, 4702, 2467, 71, 193, "Input",
 CellID->76805897],
Cell[186111, 4775, 492, 7, 53, "Input"],
Cell[186606, 4784, 2857, 73, 158, "Input"],
Cell[189466, 4859, 2761, 71, 193, "Input"],
Cell[192230, 4932, 3047, 77, 158, "Input"]
}, Open  ]],
Cell[CellGroupData[{
Cell[195314, 5014, 396, 7, 50, "Subsubsection"],
Cell[195713, 5023, 1399, 36, 158, "Input"],
Cell[197115, 5061, 1605, 44, 125, "Input"],
Cell[198723, 5107, 2323, 65, 168, "Input"],
Cell[201049, 5174, 2842, 76, 158, "Input"],
Cell[203894, 5252, 1500, 41, 158, "Input"]
}, Open  ]],
Cell[CellGroupData[{
Cell[205431, 5298, 720, 9, 50, "Subsubsection"],
Cell[206154, 5309, 294, 7, 90, "Input"],
Cell[206451, 5318, 186, 4, 53, "Input"],
Cell[206640, 5324, 764, 19, 90, "Input"],
Cell[207407, 5345, 448, 12, 158, "Input"],
Cell[207858, 5359, 2334, 59, 125, "Input"],
Cell[210195, 5420, 2374, 59, 90, "Input"],
Cell[212572, 5481, 1961, 54, 125, "Input"],
Cell[214536, 5537, 1319, 30, 53, "Input"],
Cell[215858, 5569, 3428, 85, 158, "Input"]
}, Open  ]],
Cell[CellGroupData[{
Cell[219323, 5659, 227, 3, 50, "Subsubsection"],
Cell[219553, 5664, 545, 13, 53, "Input"]
}, Open  ]]
}, Open  ]]
}, Open  ]]
}, Open  ]]
}
]
*)

(* End of internal cache information *)
