# Supplementary material for: Determining firms׳ utility functions and competitive roles from data on market shares using Lotka–Volterra models
Source: Data Brief. 2016 Mar 10;7:709–13. doi: 10.1016/j.dib.2016.03.020 (PMC4802538; doi:10.1016/j.dib.2016.03.020)
Supplement: Supplementary file 2 — Supplementary material [file mmc2.xls]

## Sheet: Sheet1
Time	Asahi	Kirin	Sapporo
1963	0.24	0.46	0.46
1964	0.251	0.463	0.463
1965	0.232	0.475	0.475
1966	0.221	0.509	0.509
1967	0.219	0.495	0.495
1968	0.199	0.516	0.516
1969	0.189	0.533	0.533
1970	0.172	0.556	0.556
1971	0.148	0.591	0.591
1972	0.141	0.602	0.602
1973	0.137	0.614	0.614
1974	0.13	0.626	0.626
1975	0.135	0.609	0.609
1976	0.12	0.638	0.638
1977	0.121	0.621	0.621
1978	0.116	0.623	0.623
1979	0.11	0.633	0.633
1980	0.11	0.624	0.624
1981	0.103	0.629	0.629
1982	0.099	0.624	0.624
1983	0.102	0.614	0.614
1984	0.098	0.617	0.617
1985	0.096	0.614	0.614
1986	0.104	0.597	0.597
1987	0.129	0.57	0.57
1988	0.206	0.508	0.508
1989	0.249	0.483	0.483
1990	0.247	0.492	0.492
1991	0.238	0.496	0.496
1992	0.24	0.497	0.497
1993	0.243	0.494	0.494
1994	0.26	0.491	0.491
1995	0.272	0.488	0.488
1996	0.304	0.466	0.466
1997	0.344	0.426	0.426
1998	0.395	0.384	0.384
1999	0.434	0.362	0.362
2000	0.456	0.342	0.342
