# Supplementary material for: Determining firms׳ utility functions and competitive roles from data on market shares using Lotka–Volterra models
Source: Data Brief. 2016 Mar 10;7:709–13. doi: 10.1016/j.dib.2016.03.020 (PMC4802538; doi:10.1016/j.dib.2016.03.020)
Supplement: Supplementary file 3 — Supplementary material [file mmc3.xls]

## Sheet: Sheet1
Time	Vodafone	Cosmote	Wind
1963[1]	0.286571	0.441529	0.244278
1963[2]	0.284228	0.443597	0.244326
1963[3]	0.281908	0.445651	0.244364
1963[4]	0.279611	0.447691	0.244395
1963[5]	0.277337	0.449716	0.244417
1963[6]	0.275085	0.451726	0.24443
1963[7]	0.272855	0.453723	0.244436
1963[8]	0.270648	0.455704	0.244433
1963[9]	0.268463	0.457672	0.244423
1963[10]	0.2663	0.459625	0.244405
1963[11]	0.264159	0.461563	0.244379
1963[12]	0.26204	0.463487	0.244345
1964[1]	0.259943	0.465396	0.244305
1964[2]	0.257867	0.467291	0.244257
1964[3]	0.255813	0.469171	0.244202
1964[4]	0.253781	0.471037	0.24414
1964[5]	0.25177	0.472888	0.244071
1964[6]	0.249779	0.474725	0.243995
1964[7]	0.24781	0.476547	0.243913
1964[8]	0.245862	0.478355	0.243824
1964[9]	0.243935	0.480148	0.243729
1964[10]	0.242028	0.481927	0.243628
1964[11]	0.240142	0.483692	0.24352
1964[12]	0.238276	0.485442	0.243407
1965[1]	0.23643	0.487177	0.243288
1965[2]	0.234605	0.488899	0.243163
1965[3]	0.232799	0.490606	0.243032
1965[4]	0.231013	0.492298	0.242896
1965[5]	0.229247	0.493976	0.242755
1965[6]	0.227501	0.495641	0.242608
1965[7]	0.225773	0.49729	0.242456
1965[8]	0.224065	0.498926	0.242299
1965[9]	0.222377	0.500548	0.242137
1965[10]	0.220707	0.502155	0.24197
1965[11]	0.219056	0.503749	0.241799
1965[12]	0.217423	0.505328	0.241623
1966[1]	0.215809	0.506893	0.241443
1966[2]	0.214214	0.508445	0.241258
1966[3]	0.212637	0.509982	0.241069
1966[4]	0.211078	0.511506	0.240875
1966[5]	0.209536	0.513016	0.240678
1966[6]	0.208013	0.514512	0.240477
1966[7]	0.206507	0.515995	0.240272
1966[8]	0.205019	0.517464	0.240063
1966[9]	0.203548	0.518919	0.23985
1966[10]	0.202094	0.520361	0.239634
1966[11]	0.200657	0.521789	0.239414
1966[12]	0.199238	0.523204	0.239191
1967[1]	0.197835	0.524605	0.238965
1967[2]	0.196448	0.525994	0.238736
1967[3]	0.195078	0.527369	0.238503
1967[4]	0.193725	0.52873	0.238268
1967[5]	0.192388	0.530079	0.238029
1967[6]	0.191066	0.531414	0.237788
1967[7]	0.189761	0.532737	0.237544
1967[8]	0.188471	0.534046	0.237297
1967[9]	0.187197	0.535343	0.237048
1967[10]	0.185939	0.536626	0.236796
1967[11]	0.184696	0.537897	0.236542
1967[12]	0.183468	0.539156	0.236286
1968[1]	0.182255	0.540401	0.236027
1968[2]	0.181057	0.541634	0.235767
1968[3]	0.179874	0.542854	0.235504
1968[4]	0.178706	0.544062	0.235239
1968[5]	0.177552	0.545258	0.234972
1968[6]	0.176412	0.546441	0.234703
1968[7]	0.175287	0.547612	0.234433
1968[8]	0.174176	0.54877	0.234161
1968[9]	0.173079	0.549917	0.233887
1968[10]	0.171995	0.551051	0.233612
1968[11]	0.170926	0.552174	0.233335
1968[12]	0.16987	0.553284	0.233057
1969[1]	0.168828	0.554383	0.232777
1969[2]	0.167799	0.555469	0.232496
1969[3]	0.166783	0.556544	0.232214
1969[4]	0.16578	0.557607	0.231931
1969[5]	0.164791	0.558659	0.231646
1969[6]	0.163814	0.559698	0.231361
1969[7]	0.16285	0.560727	0.231074
1969[8]	0.161899	0.561744	0.230787
1969[9]	0.16096	0.562749	0.230499
1969[10]	0.160033	0.563743	0.23021
1969[11]	0.159119	0.564726	0.22992
1969[12]	0.158217	0.565698	0.229629
1970[1]	0.157327	0.566658	0.229338
1970[2]	0.15645	0.567608	0.229046
1970[3]	0.155583	0.568546	0.228754
1970[4]	0.154729	0.569473	0.228461
1970[5]	0.153886	0.57039	0.228168
1970[6]	0.153055	0.571296	0.227875
1970[7]	0.152235	0.57219	0.227581
1970[8]	0.151427	0.573075	0.227287
1970[9]	0.150629	0.573948	0.226992
1970[10]	0.149843	0.574811	0.226698
1970[11]	0.149068	0.575663	0.226403
1970[12]	0.148303	0.576505	0.226108
1971[1]	0.14755	0.577336	0.225813
1971[2]	0.146807	0.578157	0.225518
1971[3]	0.146075	0.578968	0.225223
1971[4]	0.145353	0.579769	0.224928
1971[5]	0.144642	0.580559	0.224633
1971[6]	0.143941	0.581339	0.224339
1971[7]	0.14325	0.582109	0.224044
1971[8]	0.142569	0.582869	0.22375
1971[9]	0.141899	0.583619	0.223456
1971[10]	0.141238	0.584359	0.223163
1971[11]	0.140587	0.58509	0.222869
1971[12]	0.139946	0.58581	0.222576
1972[1]	0.139315	0.586521	0.222284
1972[2]	0.138693	0.587222	0.221992
1972[3]	0.138081	0.587913	0.2217
1972[4]	0.137478	0.588595	0.221409
1972[5]	0.136885	0.589267	0.221118
1972[6]	0.136301	0.58993	0.220828
1972[7]	0.135726	0.590583	0.220539
1972[8]	0.135161	0.591227	0.22025
1972[9]	0.134604	0.591861	0.219962
1972[10]	0.134056	0.592487	0.219675
1972[11]	0.133518	0.593103	0.219388
1972[12]	0.132988	0.593709	0.219102
1973[1]	0.132467	0.594307	0.218817
1973[2]	0.131955	0.594896	0.218532
1973[3]	0.131451	0.595475	0.218249
1973[4]	0.130956	0.596046	0.217966
1973[5]	0.130469	0.596607	0.217684
1973[6]	0.129991	0.59716	0.217403
1973[7]	0.129521	0.597704	0.217123
1973[8]	0.129059	0.598238	0.216844
1973[9]	0.128606	0.598765	0.216565
1973[10]	0.128161	0.599282	0.216288
1973[11]	0.127724	0.599791	0.216012
1973[12]	0.127295	0.600291	0.215737
1974[1]	0.126874	0.600782	0.215462
1974[2]	0.126461	0.601265	0.215189
1974[3]	0.126056	0.60174	0.214917
1974[4]	0.125659	0.602205	0.214646
1974[5]	0.12527	0.602663	0.214376
1974[6]	0.124888	0.603112	0.214108
1974[7]	0.124514	0.603552	0.21384
1974[8]	0.124148	0.603985	0.213574
1974[9]	0.123789	0.604409	0.213309
1974[10]	0.123438	0.604825	0.213045
1974[11]	0.123094	0.605232	0.212782
1974[12]	0.122757	0.605631	0.21252
1975[1]	0.122429	0.606023	0.21226
1975[2]	0.122107	0.606406	0.212001
1975[3]	0.121793	0.606781	0.211743
1975[4]	0.121486	0.607148	0.211487
1975[5]	0.121186	0.607507	0.211232
1975[6]	0.120893	0.607857	0.210978
1975[7]	0.120608	0.6082	0.210725
1975[8]	0.12033	0.608536	0.210474
1975[9]	0.120058	0.608863	0.210224
1975[10]	0.119794	0.609182	0.209975
1975[11]	0.119537	0.609494	0.209728
1975[12]	0.119287	0.609797	0.209482
1976[1]	0.119043	0.610093	0.209238
1976[2]	0.118807	0.610381	0.208995
1976[3]	0.118577	0.610662	0.208753
1976[4]	0.118355	0.610935	0.208513
1976[5]	0.118139	0.6112	0.208274
1976[6]	0.11793	0.611457	0.208037
1976[7]	0.117727	0.611707	0.207801
1976[8]	0.117532	0.611949	0.207567
1976[9]	0.117343	0.612184	0.207334
1976[10]	0.11716	0.612411	0.207102
1976[11]	0.116985	0.612631	0.206872
1976[12]	0.116816	0.612843	0.206644
1977[1]	0.116653	0.613048	0.206416
1977[2]	0.116497	0.613245	0.206191
1977[3]	0.116348	0.613435	0.205967
1977[4]	0.116205	0.613617	0.205744
1977[5]	0.116069	0.613792	0.205523
1977[6]	0.115939	0.61396	0.205303
1977[7]	0.115816	0.61412	0.205085
1977[8]	0.115699	0.614273	0.204868
1977[9]	0.115589	0.614419	0.204653
1977[10]	0.115485	0.614558	0.204439
1977[11]	0.115388	0.614689	0.204227
1977[12]	0.115297	0.614812	0.204017
1978[1]	0.115212	0.614929	0.203807
1978[2]	0.115134	0.615038	0.2036
1978[3]	0.115062	0.61514	0.203394
1978[4]	0.114996	0.615235	0.203189
1978[5]	0.114937	0.615323	0.202986
1978[6]	0.114885	0.615404	0.202785
1978[7]	0.114838	0.615477	0.202585
1978[8]	0.114798	0.615543	0.202386
1978[9]	0.114764	0.615602	0.20219
1978[10]	0.114737	0.615654	0.201994
1978[11]	0.114716	0.615699	0.2018
1978[12]	0.114701	0.615736	0.201608
1979[1]	0.114693	0.615767	0.201417
1979[2]	0.114691	0.61579	0.201228
1979[3]	0.114695	0.615807	0.20104
1979[4]	0.114706	0.615816	0.200854
1979[5]	0.114723	0.615818	0.20067
1979[6]	0.114747	0.615813	0.200486
1979[7]	0.114776	0.615801	0.200305
1979[8]	0.114812	0.615782	0.200125
1979[9]	0.114855	0.615756	0.199946
1979[10]	0.114904	0.615723	0.199769
1979[11]	0.114959	0.615682	0.199593
1979[12]	0.115021	0.615635	0.199419
1980[1]	0.115089	0.615581	0.199247
1980[2]	0.115163	0.615519	0.199075
1980[3]	0.115244	0.615451	0.198906
1980[4]	0.115331	0.615375	0.198738
1980[5]	0.115425	0.615292	0.198571
1980[6]	0.115525	0.615203	0.198406
1980[7]	0.115632	0.615106	0.198242
1980[8]	0.115745	0.615002	0.19808
1980[9]	0.115864	0.614891	0.197919
1980[10]	0.115991	0.614773	0.19776
1980[11]	0.116123	0.614648	0.197602
1980[12]	0.116263	0.614516	0.197445
1981[1]	0.116409	0.614376	0.19729
1981[2]	0.116561	0.61423	0.197137
1981[3]	0.11672	0.614076	0.196985
1981[4]	0.116886	0.613916	0.196834
1981[5]	0.117059	0.613748	0.196684
1981[6]	0.117238	0.613573	0.196537
1981[7]	0.117424	0.613391	0.19639
1981[8]	0.117617	0.613202	0.196245
1981[9]	0.117816	0.613006	0.196101
1981[10]	0.118023	0.612802	0.195958
1981[11]	0.118236	0.612591	0.195817
1981[12]	0.118456	0.612373	0.195678
1982[1]	0.118683	0.612148	0.195539
1982[2]	0.118917	0.611916	0.195402
1982[3]	0.119158	0.611676	0.195266
1982[4]	0.119406	0.611429	0.195132
1982[5]	0.119661	0.611175	0.194999
1982[6]	0.119923	0.610914	0.194867
1982[7]	0.120193	0.610645	0.194736
1982[8]	0.120469	0.610369	0.194607
1982[9]	0.120753	0.610085	0.194478
1982[10]	0.121044	0.609794	0.194351
1982[11]	0.121342	0.609496	0.194226
1982[12]	0.121648	0.60919	0.194101
1983[1]	0.121961	0.608877	0.193978
1983[2]	0.122282	0.608557	0.193856
1983[3]	0.12261	0.608228	0.193735
1983[4]	0.122945	0.607893	0.193615
1983[5]	0.123288	0.60755	0.193497
1983[6]	0.123639	0.607199	0.193379
1983[7]	0.123997	0.606841	0.193263
1983[8]	0.124364	0.606475	0.193147
1983[9]	0.124738	0.606102	0.193033
1983[10]	0.125119	0.60572	0.19292
1983[11]	0.125509	0.605332	0.192808
1983[12]	0.125907	0.604935	0.192697
1984[1]	0.126313	0.604531	0.192587
1984[2]	0.126726	0.604119	0.192478
1984[3]	0.127148	0.603699	0.19237
1984[4]	0.127579	0.603271	0.192263
1984[5]	0.128017	0.602835	0.192157
1984[6]	0.128464	0.602392	0.192052
1984[7]	0.128919	0.60194	0.191947
1984[8]	0.129383	0.601481	0.191844
1984[9]	0.129855	0.601013	0.191742
1984[10]	0.130336	0.600537	0.19164
1984[11]	0.130825	0.600054	0.191539
1984[12]	0.131323	0.599562	0.191439
1985[1]	0.13183	0.599062	0.19134
1985[2]	0.132346	0.598554	0.191242
1985[3]	0.132871	0.598037	0.191144
1985[4]	0.133405	0.597512	0.191047
1985[5]	0.133948	0.596979	0.190951
1985[6]	0.1345	0.596438	0.190856
1985[7]	0.135062	0.595888	0.190761
1985[8]	0.135632	0.595329	0.190667
1985[9]	0.136213	0.594762	0.190573
1985[10]	0.136802	0.594187	0.19048
1985[11]	0.137402	0.593603	0.190388
1985[12]	0.138011	0.59301	0.190296
1986[1]	0.13863	0.592409	0.190205
1986[2]	0.139259	0.591799	0.190114
1986[3]	0.139897	0.59118	0.190024
1986[4]	0.140546	0.590552	0.189934
1986[5]	0.141205	0.589915	0.189845
1986[6]	0.141874	0.589269	0.189756
1986[7]	0.142554	0.588615	0.189667
1986[8]	0.143244	0.587951	0.189579
1986[9]	0.143944	0.587278	0.189491
1986[10]	0.144656	0.586596	0.189403
1986[11]	0.145378	0.585905	0.189316
1986[12]	0.14611	0.585204	0.189229
1987[1]	0.146854	0.584494	0.189141
1987[2]	0.147609	0.583775	0.189055
1987[3]	0.148375	0.583046	0.188968
1987[4]	0.149152	0.582308	0.188881
1987[5]	0.14994	0.58156	0.188795
1987[6]	0.15074	0.580802	0.188708
1987[7]	0.151552	0.580035	0.188622
1987[8]	0.152375	0.579258	0.188535
1987[9]	0.15321	0.578471	0.188448
1987[10]	0.154058	0.577674	0.188362
1987[11]	0.154917	0.576868	0.188275
1987[12]	0.155788	0.576051	0.188188
1988[1]	0.156672	0.575224	0.188101
1988[2]	0.157568	0.574387	0.188013
1988[3]	0.158476	0.57354	0.187925
1988[4]	0.159398	0.572683	0.187837
1988[5]	0.160332	0.571815	0.187749
1988[6]	0.161279	0.570937	0.18766
1988[7]	0.162239	0.570048	0.187571
1988[8]	0.163212	0.569148	0.187481
1988[9]	0.164199	0.568238	0.187391
1988[10]	0.165199	0.567318	0.1873
1988[11]	0.166213	0.566386	0.187208
1988[12]	0.16724	0.565444	0.187116
1989[1]	0.168281	0.564491	0.187023
1989[2]	0.169336	0.563526	0.18693
1989[3]	0.170406	0.562551	0.186836
1989[4]	0.171489	0.561564	0.18674
1989[5]	0.172588	0.560566	0.186644
1989[6]	0.1737	0.559557	0.186548
1989[7]	0.174828	0.558537	0.18645
1989[8]	0.17597	0.557505	0.186351
1989[9]	0.177127	0.556461	0.186251
1989[10]	0.178299	0.555406	0.18615
1989[11]	0.179487	0.554339	0.186048
1989[12]	0.18069	0.55326	0.185944
1990[1]	0.181909	0.55217	0.18584
1990[2]	0.183144	0.551067	0.185734
1990[3]	0.184394	0.549952	0.185626
1990[4]	0.185661	0.548826	0.185517
1990[5]	0.186943	0.547687	0.185407
1990[6]	0.188243	0.546535	0.185295
1990[7]	0.189558	0.545372	0.185182
1990[8]	0.190891	0.544196	0.185067
1990[9]	0.19224	0.543007	0.18495
1990[10]	0.193606	0.541806	0.184832
1990[11]	0.19499	0.540592	0.184712
1990[12]	0.196391	0.539365	0.18459
1991[1]	0.197809	0.538126	0.184466
1991[2]	0.199245	0.536873	0.18434
1991[3]	0.200699	0.535608	0.184212
1991[4]	0.202171	0.534329	0.184082
1991[5]	0.203662	0.533037	0.183949
1991[6]	0.20517	0.531732	0.183815
1991[7]	0.206697	0.530413	0.183678
1991[8]	0.208243	0.529081	0.183539
1991[9]	0.209808	0.527736	0.183397
1991[10]	0.211391	0.526377	0.183253
1991[11]	0.212994	0.525004	0.183107
1991[12]	0.214616	0.523617	0.182957
1992[1]	0.216258	0.522217	0.182805
1992[2]	0.21792	0.520802	0.182651
1992[3]	0.219601	0.519374	0.182493
1992[4]	0.221302	0.517931	0.182333
1992[5]	0.223024	0.516474	0.18217
1992[6]	0.224766	0.515003	0.182003
1992[7]	0.226529	0.513518	0.181834
1992[8]	0.228312	0.512018	0.181661
1992[9]	0.230116	0.510504	0.181485
1992[10]	0.231941	0.508975	0.181306
1992[11]	0.233788	0.507431	0.181124
1992[12]	0.235656	0.505873	0.180938
1993[1]	0.237545	0.5043	0.180748
1993[2]	0.239457	0.502712	0.180555
1993[3]	0.24139	0.501109	0.180358
1993[4]	0.243345	0.499491	0.180158
1993[5]	0.245323	0.497858	0.179953
1993[6]	0.247322	0.49621	0.179745
1993[7]	0.249345	0.494547	0.179533
1993[8]	0.25139	0.492868	0.179316
1993[9]	0.253458	0.491174	0.179096
1993[10]	0.255549	0.489465	0.178871
1993[11]	0.257663	0.487741	0.178642
1993[12]	0.2598	0.486	0.178409
1994[1]	0.261961	0.484245	0.178171
1994[2]	0.264146	0.482473	0.177929
1994[3]	0.266354	0.480687	0.177682
1994[4]	0.268586	0.478884	0.17743
1994[5]	0.270842	0.477066	0.177174
1994[6]	0.273123	0.475231	0.176912
1994[7]	0.275427	0.473382	0.176646
1994[8]	0.277756	0.471516	0.176375
1994[9]	0.28011	0.469634	0.176099
1994[10]	0.282488	0.467737	0.175817
1994[11]	0.284892	0.465823	0.175531
1994[12]	0.28732	0.463894	0.175239
1995[1]	0.289773	0.461948	0.174941
1995[2]	0.292251	0.459987	0.174638
1995[3]	0.294754	0.458009	0.17433
1995[4]	0.297283	0.456016	0.174016
1995[5]	0.299837	0.454007	0.173696
1995[6]	0.302417	0.451981	0.17337
1995[7]	0.305022	0.44994	0.173039
1995[8]	0.307653	0.447882	0.172702
1995[9]	0.310309	0.445809	0.172358
1995[10]	0.312992	0.443719	0.172009
1995[11]	0.3157	0.441614	0.171653
1995[12]	0.318434	0.439492	0.171291
1996[1]	0.321194	0.437355	0.170923
1996[2]	0.32398	0.435202	0.170548
1996[3]	0.326792	0.433033	0.170167
1996[4]	0.329631	0.430848	0.169779
1996[5]	0.332495	0.428647	0.169385
1996[6]	0.335386	0.426431	0.168984
1996[7]	0.338302	0.424199	0.168576
1996[8]	0.341245	0.421952	0.168162
1996[9]	0.344214	0.419689	0.16774
1996[10]	0.347208	0.41741	0.167312
1996[11]	0.350229	0.415116	0.166877
1996[12]	0.353276	0.412807	0.166434
1997[1]	0.356349	0.410483	0.165985
1997[2]	0.359448	0.408144	0.165528
1997[3]	0.362573	0.405789	0.165064
1997[4]	0.365723	0.40342	0.164593
1997[5]	0.3689	0.401036	0.164114
1997[6]	0.372102	0.398638	0.163628
1997[7]	0.375329	0.396225	0.163134
1997[8]	0.378582	0.393797	0.162633
1997[9]	0.38186	0.391356	0.162125
1997[10]	0.385164	0.3889	0.161608
1997[11]	0.388492	0.38643	0.161085
1997[12]	0.391846	0.383947	0.160553
1998[1]	0.395224	0.38145	0.160014
1998[2]	0.398627	0.37894	0.159467
1998[3]	0.402054	0.376416	0.158912
1998[4]	0.405505	0.37388	0.15835
1998[5]	0.408981	0.371331	0.157779
1998[6]	0.41248	0.368769	0.157201
1998[7]	0.416003	0.366194	0.156615
1998[8]	0.419549	0.363608	0.156021
1998[9]	0.423118	0.361009	0.155419
1998[10]	0.42671	0.358399	0.154809
1998[11]	0.430325	0.355778	0.154191
1998[12]	0.433961	0.353145	0.153565
1999[1]	0.43762	0.350501	0.152931
1999[2]	0.441301	0.347846	0.15229
1999[3]	0.445003	0.345182	0.15164
1999[4]	0.448725	0.342507	0.150982
1999[5]	0.452469	0.339822	0.150317
1999[6]	0.456232	0.337127	0.149643
1999[7]	0.460016	0.334424	0.148962
1999[8]	0.463819	0.331711	0.148273
1999[9]	0.467642	0.32899	0.147575
1999[10]	0.471483	0.32626	0.146871
1999[11]	0.475342	0.323523	0.146158
1999[12]	0.47922	0.320777	0.145437
2000[1]	0.483114	0.318025	0.144709
