# Supplementary material for: Determining firms׳ utility functions and competitive roles from data on market shares using Lotka–Volterra models
Source: Data Brief. 2016 Mar 10;7:709–13. doi: 10.1016/j.dib.2016.03.020 (PMC4802538; doi:10.1016/j.dib.2016.03.020)
Supplement: Supplementary file 4 — Supplementary material [file mmc4.xls]

## Sheet: Sheet1
Time	Vodafone	Cosmote	Wind
1998[1]	0.49801	0.18243	0.31956
1998[2]	0.493266	0.187776	0.318957
1998[3]	0.488508	0.193175	0.318317
1998[4]	0.483744	0.198619	0.317637
1998[5]	0.478983	0.204102	0.316915
1998[6]	0.474235	0.209617	0.316148
1998[7]	0.469508	0.215158	0.315334
1998[8]	0.46481	0.220717	0.314473
1998[9]	0.460149	0.226287	0.313563
1998[10]	0.455533	0.231862	0.312605
1998[11]	0.450968	0.237435	0.311597
1998[12]	0.446461	0.242999	0.310541
1999[1]	0.442017	0.248546	0.309437
1999[2]	0.437644	0.254071	0.308285
1999[3]	0.433347	0.259566	0.307087
1999[4]	0.42913	0.265026	0.305844
1999[5]	0.424999	0.270443	0.304559
1999[6]	0.420957	0.275812	0.303231
1999[7]	0.417009	0.281126	0.301864
1999[8]	0.41316	0.286381	0.300459
1999[9]	0.409411	0.29157	0.299019
1999[10]	0.405767	0.296687	0.297546
1999[11]	0.40223	0.301728	0.296041
1999[12]	0.398804	0.306688	0.294508
2000[1]	0.395489	0.311561	0.292949
2000[2]	0.39229	0.316344	0.291366
2000[3]	0.389206	0.321032	0.289762
2000[4]	0.386241	0.32562	0.288139
2000[5]	0.383396	0.330105	0.286499
2000[6]	0.380671	0.334483	0.284846
2000[7]	0.378069	0.338751	0.28318
2000[8]	0.375589	0.342905	0.281505
2000[9]	0.373234	0.346943	0.279823
2000[10]	0.371003	0.350861	0.278136
2000[11]	0.368897	0.354657	0.276446
2000[12]	0.366916	0.358329	0.274755
2001[1]	0.36506	0.361874	0.273066
2001[2]	0.36333	0.36529	0.271379
2001[3]	0.361726	0.368576	0.269698
2001[4]	0.360247	0.371729	0.268024
2001[5]	0.358893	0.374749	0.266358
2001[6]	0.357664	0.377634	0.264702
2001[7]	0.356559	0.380383	0.263058
2001[8]	0.355577	0.382995	0.261428
2001[9]	0.354718	0.385469	0.259813
2001[10]	0.353981	0.387806	0.258214
2001[11]	0.353364	0.390004	0.256632
2001[12]	0.352867	0.392063	0.25507
2002[1]	0.352488	0.393984	0.253528
2002[2]	0.352225	0.395767	0.252008
2002[3]	0.352077	0.397412	0.25051
2002[4]	0.352043	0.39892	0.249037
2002[5]	0.352119	0.400292	0.247589
2002[6]	0.352303	0.401529	0.246168
2002[7]	0.352594	0.402632	0.244774
2002[8]	0.352989	0.403602	0.243409
2002[9]	0.353483	0.404442	0.242074
2002[10]	0.354075	0.405154	0.240771
2002[11]	0.35476	0.405739	0.239501
2002[12]	0.355536	0.4062	0.238264
2003[1]	0.356397	0.40654	0.237063
2003[2]	0.357339	0.406762	0.235899
2003[3]	0.358357	0.406869	0.234774
2003[4]	0.359447	0.406865	0.233688
2003[5]	0.360603	0.406753	0.232644
2003[6]	0.361818	0.406538	0.231643
2003[7]	0.363087	0.406224	0.230688
2003[8]	0.364403	0.405816	0.22978
2003[9]	0.365759	0.405319	0.228922
2003[10]	0.367147	0.404738	0.228115
2003[11]	0.368559	0.404078	0.227363
2003[12]	0.369987	0.403345	0.226667
2004[1]	0.371423	0.402547	0.226031
2004[2]	0.372856	0.401688	0.225457
2004[3]	0.374277	0.400775	0.224948
2004[4]	0.375677	0.399816	0.224507
2004[5]	0.377044	0.398817	0.224139
2004[6]	0.378369	0.397786	0.223845
2004[7]	0.37964	0.396729	0.223631
2004[8]	0.380846	0.395655	0.2235
2004[9]	0.381975	0.39457	0.223455
2004[10]	0.383015	0.393483	0.223502
2004[11]	0.383955	0.392402	0.223644
2004[12]	0.384782	0.391332	0.223886
2005[1]	0.385485	0.390283	0.224232
2005[2]	0.38605	0.389261	0.224688
2005[3]	0.386467	0.388274	0.225259
2005[4]	0.386724	0.387328	0.225949
2005[5]	0.386808	0.386429	0.226763
2005[6]	0.386708	0.385585	0.227707
2005[7]	0.386414	0.3848	0.228786
2005[8]	0.385916	0.38408	0.230004
2005[9]	0.385203	0.383429	0.231367
2005[10]	0.384268	0.382852	0.232881
2005[11]	0.383101	0.38235	0.234549
2005[12]	0.381696	0.381927	0.236378
2006[1]	0.380046	0.381584	0.23837
2006[2]	0.378148	0.38132	0.240531
2006[3]	0.375998	0.381137	0.242865
2006[4]	0.373594	0.381031	0.245375
2006[5]	0.370936	0.381	0.248064
2006[6]	0.368025	0.38104	0.250935
2006[7]	0.364864	0.381146	0.25399
2006[8]	0.361458	0.381311	0.257231
2006[9]	0.357816	0.381527	0.260657
2006[10]	0.353945	0.381785	0.26427
2006[11]	0.349858	0.382074	0.268068
2006[12]	0.345567	0.382384	0.272049
2007[1]	0.341088	0.382701	0.276211
