# Supplementary material for: Determining firms׳ utility functions and competitive roles from data on market shares using Lotka–Volterra models
Source: Data Brief. 2016 Mar 10;7:709–13. doi: 10.1016/j.dib.2016.03.020 (PMC4802538; doi:10.1016/j.dib.2016.03.020)
Supplement: Supplementary file 5 — Supplementary material [file mmc5.xls]

## Sheet: Sheet1
Time	Vodafone	Cosmote	Wind
1998a	0.52	0.15	0.33
1998b	0.47	0.21	0.32
1999a	0.43	0.27	0.3
1999b	0.4	0.31	0.29
2000a	0.38	0.35	0.28
2000b	0.37	0.36	0.27
2001a	0.36	0.37	0.27
2001b	0.36	0.37	0.27
2002a	0.35	0.38	0.27
2002b	0.36	0.38	0.25
2003a	0.37	0.39	0.24
2003b	0.38	0.39	0.23
2004a	0.39	0.39	0.22
2004b	0.38	0.39	0.23
2005a	0.37	0.39	0.24
2005b	0.38	0.39	0.23
2006a	0.38	0.4	0.22
2006b	0.36	0.39	0.25
2007a	0.34	0.38	0.28
